# Supplementary material for: Evaluation of cattle farmers’ knowledge, attitudes, and practices regarding antimicrobial use and antimicrobial resistance in Rwanda
Source: PLoS One. 2024 Apr 11;19(4):e0300742. doi: 10.1371/journal.pone.0300742 (PMC11008905; doi:10.1371/journal.pone.0300742)
Supplement: S2 Table — (XLSX) [file pone.0300742.s002.xlsx]

## Sheet: Sheet1
S2 Table: Participant's demographics and farms characteristics
Participants' demographics and Farm information
SN	Age	Gender	Education level	Marital status	Socioeconomic status	Participant's role in the farm	Number of cattle	Vet or Paravet visit in the last 6 months	Most common diseases in the farm	District	Sector	Cell
1	2	1	4	2	2	1	1	Twice	Milk fever & Injuries	Nyagatare	Nyagatare	Ryabega
2	3	1	1	2	3	1	2	Never	LSD & ECF & Joints	Nyagatare	Nyagatare	Rutaraka
3	3	1	1	2	1	2	2	Never	ECF	Nyagatare	Nyagatare	Ryabega
4	2	1	2	2	3	1	5	Never	Brucellosis	Nyagatare	Nyagatare	Ryabega
5	3	1	2	2	3	1	2	Never	LSD	Nyagatare	Nyagatare	Marongerero
6	1	1	3	1	2	1	5	Once	LSD & ECF & TDS	Nyagatare	Nyagatare	Ryabega
7	3	2	3	2	2	1	2	Once	None	Nyagatare	Nyagatare	Ryabega
8	3	1	3	2	3	1	4	Once	Gastroenteritis	Nyagatare	Nyagatare	Rutaraka
9	3	1	2	2	2	1	5	Once	Mastitis	Nyagatare	Nyagatare	Ryabega
10	1	1	2	1	3	2	2	Once	None	Nyagatare	Nyagatare	Ryabega
11	1	1	3	1	3	2	5	Never	LSD	Nyagatare	Nyagatare	Ryabega
12	3	1	2	2	3	1	5	Once	ECF & Brucellosis	Nyagatare	Nyagatare	Ryabega
13	1	1	1	1	1	2	1	Never	Ringworms	Nyagatare	Nyagatare	Ryabega
14	1	1	2	1	3	2	5	Never	ECF & TDS & Trypanosomiasis	Nyagatare	Nyagatare	Ryabega
15	3	1	2	2	2	1	2	Never	TBD	Nyagatare	Nyagatare	Ryabega
16	1	1	2	1	2	2	5	Once	LSD & Brucellosis & Heartwater	Nyagatare	Nyagatare	Rutaraka
17	1	1	3	1	3	2	4	Once	ECF & Septicemia	Nyagatare	Nyagatare	Mbale
18	1	1	1	0	2	1	2	Once	Theleriosis	Nyagatare	Nyagatare	Ryabega
19	3	1	1	2	2	2	3	Twice	ECF & Septicemia	Nyagatare	Nyagatare	Rutaraka
20	2	1	2	2	2	1	2	Never	ECF & Septicemia & Blindness	Nyagatare	Nyagatare	Mbale
21	1	2	3	2	3	1	2	Never	LSD & TDS	Nyagatare	Nyagatare	Ryabega
22	1	1	1	1	3	2	5	Once	Doesn't know	Nyagatare	Nyagatare	Rutaraka
23	2	1	3	2	3	1	3	Once	ECF & Blindness & TBD	Nyagatare	Nyagatare	Rutaraka
24	1	2	2	2	2	1	3	Once	LSD & ECF & TDS & Blindness	Nyagatare	Nyagatare	Mbale
25	2	1	1	1	3	2	5	Never	Congectivitis & Blindness	Nyagatare	Nyagatare	Rutaraka
26	3	1	2	2	3	1	2	Once	LSD & ECF & Blindness & Septicemia & Trypanosomiasis	Nyagatare	Nyagatare	Rutaraka
27	3	1	3	2	2	1	5	Never	LSD & TDS & Blindness	Nyagatare	Nyagatare	Rutaraka
28	3	1	1	2	3	1	2	Thrice	ECF	Nyagatare	Nyagatare	Rutaraka
29	2	1	3	2	3	1	4	Twice	Doesn't know	Nyagatare	Nyagatare	Rutaraka
30	1	1	2	2	2	2	5	> 3 times	FMD	Nyagatare	Nyagatare	Rutaraka
31	4	1	2	2	3	1	5	Never	ECF	Nyagatare	Nyagatare	Rutaraka
32	3	1	2	2	3	1	5	Twice	LSD & ECF & Blindness	Nyagatare	Nyagatare	Rutaraka
33	1	1	3	2	2	2	2	Twice	LSD	Nyagatare	Nyagatare	Rutaraka
34	3	1	1	2	1	2	3	Once	TDS	Nyagatare	Nyagstare	Rutaraka
35	1	2	2	2	3	1	3	Once	Doesn't know	Nyagatare	Nyagatare	Barija
36	3	1	2	2	3	1	3	Never	None	Nyagatare	Nyagatare	Rutaraka
37	1	1	2	1	3	2	5	Never	ECF	Nyagatare	Nyagatare	Rutaraka
38	1	1	1	1	2	2	3	Never	ECF & TDS	Nyagatare	Nyagatare	Barija
39	3	1	3	2	3	1	5	Once	Ticks	Nyagatare	Nyagatare	Barija
40	1	1	3	1	3	1	5	Twice	Theleriosis & Brucellosis & Worms	Nyagatare	Nyagatare	Barija
41	1	1	2	1	2	1	2	Never	ECF	Nyagatare	Nyagatare	Barija
42	1	1	2	2	1	2	2	Thrice	Infections	Nyagatare	Nyagatare	Nyagatare
43	2	1	4	2	3	1	4	Once	TDS	Nyagatare	Nyagatare	Nsheke
44	3	2	1	2	2	1	4	Never	Doesn't know	Nyagatare	RWEMPASHA	Kabare
45	2	1	1	1	3	2	5	Once	Oedema	Nyagatare	Rwempasha	Gasinga
46	1	1	1	1	3	2	5	Once	FMD & Mastitis	Nyagatare	Rwempasha	Gasinga
47	4	1	2	2	2	1	5	Once	Doesn't know	Nyagatare	Rwempashi	Kabare
48	3	1	2	2	2	1	5	Once	ECF	Nyagatare	Nyagatare	Nsheke
49	1	1	3	1	2	1	3	Twice	None	Nyagatare	Rwempasha	Kabare
50	3	1	1	2	3	2	5	Thrice	CBPP	Nyagatare	Rwempasha	Gasinga
51	2	2	2	2	2	1	2	Thrice	None	Nyagatare	Rwempasha	Kabare
52	3	2	1	3	1	1	1	Once	ECF & Blindness	Nyagatare	Nyagatare	Nskeke
53	3	1	3	2	2	1	2	Twice	ECF	Nyagatare	Rwempashi	Kabare
54	4	1	1	2	2	1	4	Thrice	None	Nyagatare	Rwempasha	Kabare
55	4	1	2	2	2	1	4	> 3 times	ECF & Brucelosis	Nyagatare	Rwempasha	Gasinga
56	3	2	1	3	2	1	5	Once	Doesn't know	Nyagatare	Nyagatare	Nsheke
57	4	2	2	2	2	1	4	Thrice	None	Nyagatare	Rwempasha	Kabare
58	1	1	2	1	2	2	3	Thrice	None	Nyagatare	Rwempasha	Kabare
59	3	1	3	2	2	1	3	Once	None	Nyagatare	Nyagatare	Nsheke
60	1	1	3	1	3	1	5	Twice	Infectious diseases	Nyagatare	Rwempashi	Kabare
61	1	1	4	1	3	1	5	Once	CBPP	Nyagatare	Rwempasha	Gasinga
62	3	2	2	2	2	1	1	> 3 times	LSD & Infections & Oedematus	Nyagatare	Rwempasha	Kabare
63	1	1	3	1	3	1	5	Twice	Mastitis	Nyagatare	Rwempasha	Kabare
64	4	1	1	2	2	2	5	Once	ECF	Nyagatare	Rwempasha	Gasinga
65	3	1	2	2	2	1	2	Once	LSD & FMD	Nyagatare	Nyagatare	Nsheke
66	3	1	1	2	2	1	5	Thrice	Liverflukes & Ascaris & Oesophagostomum	Nyagatare	Rwempashi	Kabare
67	4	1	2	2	3	1	5	Twice	ECF	Nyagatare	Rwempasha	Gasinga
68	1	1	2	1	2	2	5	Twice	Helmenthiasis	Nyagatare	Rwempashi	Kabare
69	2	1	2	2	2	1	2	> 3 times	None	Nyagatare	Rwempasha	Gasinga
70	2	2	2	2	2	1	2	Once	ECF & Anaplasmosis	Nyagatare	Nyagatare	Nsheke
71	3	1	1	2	2	1	5	Twice	None	Nyagatare	Rwempasha	Gasinga
72	1	1	3	1	2	1	5	Twice	None	Nyagatare	Rwempashi	Kabare
73	4	2	1	3	2	1	5	Once	None	Nyagatare	Nyagatare	Nsheke
74	1	1	3	1	2	1	5	Twice	Doesn't know	Nyagatare	Rwempasha	Gasinga
75	3	1	2	2	2	1	3	Twice	None	Nyagatare	Rwempashi	Kabare
76	1	1	2	1	3	2	5	Never	Bluetongue	Nyagatare	Rwempasha	Gasinga
77	3	1	1	2	2	1	5	Twice	ECF & Helmenthiasis	Nyagatare	Rwempasha	Gasinga
78	3	2	1	3	2	1	3	Once	Doesn't know	Nyagatare	Nyagatare	Nsheke
79	3	2	1	2	2	1	1	Twice	None	Nyagatare	Rwempashi	Kabare
80	4	1	2	2	3	1	2	Thrice	ECF & Anthrax	Nyagatare	Rwempasha	Gasinga
81	2	2	1	2	2	1	5	Once	FMD	Nyagatare	Rwempasha	Gasinga
82	3	1	1	2	3	1	2	Once	Doesn't know	Nyagatare	Nyagatare	Nsheke
83	3	2	2	2	3	1	4	Once	Theleriosis	Nyagatare	Rwempasha	Gasinga
84	3	2	2	2	2	1	5	Thrice	Infectious diseases & Helmentiasis	Nyagatare	Rwempashi	Kabare
85	1	2	3	2	2	1	5	> 3 times	None	Nyagatare	Rwempasha	Gasinga
86	1	1	2	1	3	2	5	Once	None	Nyagatare	Nyagatare	Nsheke
87	3	1	3	2	2	1	2	Thrice	ECF	Nyagatare	Rwempashi	Kabare
88	2	1	3	2	3	1	4	> 3 times	None	Nyagatare	Rwempasha	Gasinga
89	2	1	1	2	3	1	5	Once	ECF	Nyagatare	Rwempasha	Gasinga
90	4	1	2	2	2	1	2	> 3 times	None	Nyagatare	Rwempashi	Kabare
91	1	1	1	1	3	2	5	Never	ECF & FMD	Nyagatare	Nyagatare	Nsheke
92	2	2	2	2	2	1	3	Thrice	Bloat	Nyagatare	Rwempashi	Kabare
93	3	1	1	2	2	1	5	Twice	ECF	Nyagatare	Rwempasha	Gasinga
94	1	1	2	1	2	2	5	Once	None	Nyagatare	Nyagatare	Nsheke
95	3	1	2	2	2	1	5	Twice	ECF & Septicemia	Nyagatare	Nyagatare	Sheke
96	1	1	3	1	2	1	2	Twice	TDS & Diarrhea	Nyagatare	Nyagatare	Nsheke
97	4	1	2	2	2	1	4	Twice	ECF	Nyagatare	Rwempashi	Kabare
98	1	1	2	1	3	1	3	Thrice	None	Nyagatare	Rwempasha	Rutare
99	4	1	2	2	3	1	5	Twice	None	Nyagatare	Rwempasha	Rutare
100	3	2	1	3	2	1	2	Never	Infections	Nyagatare	Rwempasha	Rutare
101	1	1	4	2	2	1	4	Never	None	Nyagatare	Rwempasha	Cyenjojo
102	2	2	2	2	2	1	2	Once	None	Nyagatare	Rwempasha	Rutare
103	1	1	1	1	2	2	5	Thrice	None	Nyagatare	Rwempasha	Rutare
104	3	2	1	2	2	1	5	Twice	None	Nyagatare	Rwempasha	Rutare
105	1	1	3	2	3	1	2	> 3 times	ECF & Joint ill	Nyagatare	Rwempasha	Cyenjojo
106	2	1	2	2	2	1	4	Never	None	Nyagatare	Rwempasha	Cyenjojo
107	1	1	2	1	2	2	5	Twice	Mastitis	Nyagatare	Rwempasha	Rutare
108	2	1	2	2	3	2	5	Thrice	None	Nyagatare	Rwempasha	Rutare
109	4	2	2	2	2	1	2	Never	Helmenthiasis	Nyagatare	Rwempasha	Rutare
110	1	1	3	2	1	1	3	Twice	None	Nyagatare	Rwempasha	Rutare
111	4	1	2	2	2	1	5	Never	None	Nyagatare	Rwempasha	Cyenjojo
112	1	2	2	2	1	2	1	Never	None	Nyagatare	Rwempasha	Rutare
113	1	1	2	2	0	1	1	Twice	None	Nyagatare	Rwempasha	Rutare
114	4	1	1	2	1	1	5	Never	None	Nyagatare	Rwempasha	Rutare
115	4	2	2	2	2	1	5	Once	None	Nyagatare	Rwempasha	Rutare
116	4	1	2	2	3	1	5	Once	None	Nyagatare	Rwempasha	Cyenjojo
117	3	1	1	2	2	1	4	Once	Doesn't know	Nyagatare	Rwempasha	Cyenjojo
118	2	1	1	2	2	1	2	Twice	None	Nyagatare	Rwempasha	Rutare
119	2	1	3	2	3	1	5	Thrice	None	Nyagatare	Rwempasha	Rutare
120	1	1	2	1	2	2	2	> 3 times	LSD & ECF	Nyagatare	Rwempasha	Rutare
121	1	1	3	2	2	1	1	> 3 times	None	Nyagatare	Rwempasha	Rutare
122	2	1	2	2	2	1	5	Once	LSD & FMD & CBPP	Nyagatare	Rwempasha	Cyenjojo
123	1	1	1	1	3	2	5	Never	LSD	Nyagatare	Rwempasha	Rutare
124	3	1	2	2	3	1	2	Twice	LSD & Mastitis	Nyagatare	Rwempasha	Cyenjojo
125	1	1	2	1	3	2	5	Never	LSD & Ringworms	Nyagatare	Rwempasha	Rutare
126	2	1	2	2	3	1	5	Twice	LSD	Nyagatare	Rwempasha	Cyonjojo
127	1	1	2	1	3	2	5	Once	Ringworms	Nyagatare	Rwempasha	Rutare
128	1	1	2	1	2	2	5	Twice	LSD & TDS & Skin	Nyagatare	Rwempasha	Cyenjojo
129	1	1	1	1	3	2	5	Once	Doesn't know	Nyagatare	Rwempasha	Rutare
130	2	1	2	2	3	1	2	Twice	LSD & Theleriosis & Anaplasmosis	Nyagatare	Rwempasha	Cyenjojo
131	1	1	1	1	2	2	3	Twice	ECF & Blindness	Nyagatare	Rwempasha	Cyenjojo
132	1	1	2	1	3	2	5	> 3 times	LSD & FMD & Brucellosis & Septicemia & RVF	Nyagatare	Rwempasha	Rutare
133	4	1	2	2	3	1	5	Never	Theleriosis	Nyagatare	Nyagatare	Barija
134	3	1	4	2	2	1	2	Twice	Brucellosis	Nyagatare	Nyagatare	Barija
135	3	1	3	2	3	1	1	Twice	ECF	Nyagatare	Nyagatare	Barija
136	2	2	4	2	3	1	2	Twice	LSD	Nysgatare	Nyagatare	Barija
137	3	1	3	2	2	1	4	Never	ECF	Nyagatare	Nyagatare	Nsheke
138	3	2	1	2	2	1	5	Twice	Infections	Nyagatare	Nyagatare	Barija
139	3	1	2	2	2	1	2	Never	ECF	Nyagatare	Nyagatare	Nsheke
140	4	1	2	2	2	1	5	Never	Theleriosis & Anaplasmosis	Nyagatare	Nyagatare	Nsheke
141	1	1	3	1	2	1	2	Twice	Anaplasmosis	Nyagatare	Nyagatare	Barija
142	3	1	3	2	1	1	1	Thrice	LSD & Blindness	Nyagatare	Nyagatare	Barija
143	3	1	1	2	1	2	1	Never	LSD & ECF	Nyagatare	Nyagatare	Barija
144	1	1	2	1	1	2	2	Once	Doesn't know	Nyagatare	Nyagatare	Barija
145	2	2	4	2	3	1	5	Twice	None	Nyagatare	Nyagatare	Nsheke
146	1	1	2	1	3	2	4	> 3 times	ECF	Nyagatare	Nyagatare	Barija
147	3	1	2	2	3	1	3	Never	None	Nyagatare	Nyagatari	Barija
148	1	1	1	1	3	2	3	> 3 times	None	Nyagatare	Nyagatare	Barija
149	3	1	2	2	2	1	2	Never	ECF & Mastitis	Nyagatare	Nyagatare	Nsheke
150	3	1	2	2	3	1	3	Never	Anaplasmosis	Nyagatare	Nyagatare	Barija
151	3	1	1	2	3	1	1	Twice	Anaplasmosis	Nyagatare	Nyagatare	Matunguru
152	2	2	2	2	3	2	1	Twice	Doesn't know	Gatsibo	Rugarama	Kamatunguru
153	4	1	2	2	2	1	1	Never	None	Gatsibo	Rugarama	Kanyangese
154	1	2	3	1	3	2	1	Never	None	Gatsibo	Rugarama	Kamatunguru
155	2	1	3	2	1	1	1	Once	None	Gastibo	Rugarama	Mantunguru
156	3	1	2	2	3	1	2	Thrice	None	Nyagatare	Nyagatare	Matunguru
157	3	1	2	2	3	1	1	Twice	Distocia & Mastitis & Theleriosis	Gatsibo	Rugarama	Kanyangese
158	4	1	1	3	2	1	2	Twice	LSD & Eye & Diarrhea	Gastibo	Rugarama	Matunguru
159	3	2	2	2	2	1	1	Never	ECF & TDS	Gatsibo	Rugarama	Kamatunguru
160	3	1	2	2	2	1	1	Once	LSD & Septicemia & Abortion	Gatsibo	Rugarama	Kanyangese
161	4	1	1	3	1	1	1	Twice	ECF	Gastibo	Rugarama	Matunguru
162	4	1	1	2	2	1	3	Twice	CBPP & injuries	Gatsibo	Rugarama	Matunguru
163	3	2	2	2	3	1	1	Twice	Theleriosis	Gatsibo	Rugarama	Matunguru
164	2	2	2	2	3	1	1	Never	ECF & Theleriosis & Helmintiases	Gatsibo	Rugarama	Kanyangese
165	2	1	1	2	3	1	1	Twice	TDS	Gastibo	Rugarama	Matunguru
166	4	1	2	2	3	1	1	Once	Doesn't know	Gatsibo	Rugarama	Matunguru
167	1	1	2	2	2	1	1	Never	LSD & Helminthiases & Ticks	Gatsibo	Rugarama	Kanyangese
168	3	1	2	2	3	1	1	Never	ECF	Gatsibo	Rugarama	Matunguru
169	3	1	2	2	1	1	1	Never	None	Gatsibo	Rugarama	Kanyangese
170	1	1	3	1	3	1	1	Once	ECF	Gastibo	Rugarama	Matunguru
171	1	1	3	1	2	2	1	> 3 times	LSD & ECF	Gatsibo	Rugarama	Matunguru
172	3	2	2	2	3	1	1	Never	Infections	Gatsibo	Rugarama	Matunguru
173	2	2	1	2	2	1	1	Twice	LSD & ECF	Gatsibo	Rugarama	Kanyangese
174	4	2	2	2	3	1	1	Never	ECF	Gatsibo	Rugarama	Matunguru
175	1	1	3	2	3	1	1	Never	None	Gatsibo	Rugarama	Matunguru
176	3	2	1	2	3	1	1	Never	LSD & TDS	Gatsibibo	Rugarama	Matunguru
177	2	1	3	2	2	1	1	Twice	LSD & FMD & Brucellosis & RVF	Gastibo	Rugarama	Matunguru
178	4	1	1	2	2	1	1	Never	LSD	Gatsibo	Rugarama	Matunguru
179	3	1	1	2	2	1	1	Never	LSD & Mastitis & TDS	Gatsibo	Rugarama	Matunguru
180	3	1	3	2	3	1	1	Once	None	Gastibo	Rugarama	Matunguru
181	3	2	3	2	3	1	2	Twice	ECF & Mastitis	Gatsibo	Rugarama	Matunguru
182	2	1	2	2	1	1	1	Never	LSD	Gatsibo	Rugarama	Kanyangese
183	2	2	2	2	2	1	1	Once	Doesn't know	Gatsibo	Rugarama	Kanyangese
184	2	2	2	2	1	1	1	Never	Dystochia	Gatsibo	Rugarama	Kanyangese
185	1	2	3	2	2	2	1	Twice	None	Gatsibo	Rugarama	Kanyangese
186	3	2	1	2	2	1	1	Once	Mastitis & Ticks	Gatsibo	Rugarama	Kanyangese
187	2	2	1	2	3	1	1	Never	ECF & TDS	Gatsibo	Rugarama	Kanyangese
188	3	1	1	2	3	1	1	Twice	LSD	Gastibo	Rugarama	Gihuta
189	3	1	2	2	2	1	1	Never	Doesn't know	Gatsibo	Rugarama	Kanyangese
190	1	1	2	4	2	1	1	Twice	LSD & ECF	Gatsibo	Rugarama	Gihuta
191	3	1	3	2	3	1	3	Thrice	None	Gatsibo	Rugarama	Gihuta
192	3	1	2	2	2	1	1	Never	None	Gatsibo	Rugarama	Kanyangese
193	3	2	2	3	1	1	1	Once	ECF	Gatsibo	Rugarama	Gihuta
194	3	1	2	2	3	1	1	Never	Helmenthiasis	Gatsibo	Rugarama	Kanyangese
195	1	2	2	1	3	1	1	Never	Helmenthiasis	Gastibo	Rugarama	Gihuta
196	4	2	1	2	2	1	1	Twice	None	Gatsibo	Rugarama	Gihuta
197	4	1	2	2	2	1	1	Twice	None	Gatsibo	Rugarama	Kanyangese
198	4	2	1	3	1	1	1	Never	LSD & Mastitis & Anaplasmosis	Gatsibo	Rugarama	Gihuta
199	3	1	1	3	1	1	1	Never	Anthrax	Gatsibo	Rugarama	Kanyangese
200	3	2	2	2	3	1	1	Once	ECF	Gatsibo	Rugarama	Gihuta
201	2	2	2	2	3	1	1	Thrice	None	Gatsibo	Rugarama	Gihuta
202	1	2	3	1	3	1	1	Never	None	Gastibo	Rugarama	Gihuta
203	4	1	2	2	3	1	1	Twice	LSD & Ticks	Gatsibo	Rugarama	Kanyangese
204	3	1	2	2	2	1	1	Twice	ECF & FMD & Septicemia	Gatsibo	Rugarama	Gihuta
205	2	1	2	2	2	1	1	Never	None	Gatsibo	Rugarama	Kanyangese
206	3	2	1	4	1	1	1	Thrice	LSD & ECF & TDS	Gastibo	Rugarama	Gihuta
207	3	2	1	3	2	1	1	Once	LSD & ECF	Gatsibo	Rugarama	Gihuta
208	3	1	2	2	2	1	1	Twice	LSD & FMD	Gatsibo	Rugarama	Gihuta
209	3	1	3	2	2	1	1	Twice	ECF	Gatsibo	Rugarama	Gihuta
210	3	1	2	3	2	1	1	> 3 times	ECF	Gastibo	Rugarama	Gihuta
211	1	2	3	1	2	2	1	Once	ECF	Gatsibo	Rugarama	Gihuta
212	1	1	2	1	1	2	2	Twice	LSD	Gatsibo	Rugarama	Gihuta
213	1	2	1	1	1	1	1	Twice	None	Gastibo	Rugarama	Guhita
214	3	2	2	3	1	1	1	Once	LSD & Mastitis	Gatsibo	Rugarama	Gihuta
215	1	2	3	2	3	1	1	> 3 times	Tail rot & Necrosis	Gastibo	Rugarama	Guhita
216	2	2	2	2	3	1	2	> 3 times	Inflamation & Brucellosis	Gastibo	Rugarama	Gah
217	3	1	2	2	2	1	1	Once	TDS & TBD	Gastibo	Rugarama	Guhita
218	2	1	1	2	1	1	1	Once	ECF & Septicemia	Gastibo	Rugarama	Guhita
219	4	1	2	2	3	1	1	Never	LSD	Gastibo	Rugarama	Guhita
220	3	2	1	3	2	1	1	Twice	None	Gatsibo	Rugarama	Gihuta
221	1	2	3	2	2	2	1	Twice	Mastitis	Gatsibo	Rwimbogo	Kiburara
222	3	2	2	2	3	1	1	Once	ECF	Gastibo	Rwimbogo	Kiburara
223	3	2	2	2	2	1	1	Never	ECF & FMD	Gatsibo	Rwimbogo	Nyamatete
224	2	1	2	2	3	1	1	Never	Theleriosis	Gatsibo	Rwimbogo	Kiburara
225	2	1	2	2	3	1	1	Never	LSD & Blindness & Septicemia	Gatsibo	Rwimbogo	Nyamatete
226	3	1	3	2	3	1	1	Twice	ECF & TDS & Septicemia & Blindness	Gatsibo	Rwimbogo	Kiburara
227	4	2	1	3	1	1	1	> 3 times	Blindness & Heartwater	Gastibo	Rwimbogo	Kiburara
228	3	2	2	2	3	1	1	Twice	LSD & ECF & TDS	Gatsibo	Rwimbogo	Kiburara
229	3	1	3	2	3	1	1	Never	Brucellosis	Gatsibo	Rwimbogo	Nyamatete
230	3	1	2	2	3	1	2	Never	ECF & TDS & Blindness	Gatsibo	Rwimbogo	Kiburara
231	3	1	1	2	1	1	1	Once	TDS & Heartwater	Gastibo	Rwimbogo	Kiburara
232	3	1	2	2	3	1	1	Once	LSD & ECF	Gatsibo	Rwimbogo	Nyamatete
233	1	1	2	1	2	2	1	Thrice	ECF & TBD	Gatsibo	Rwimbogo	Kiburara
234	2	2	2	2	1	1	1	Never	ECF	Gatsibo	Rwimbogo	Nyamatete
235	2	1	3	2	3	1	1	Never	None	Gastibo	Rwimbogo	Kiburara
236	3	1	1	2	3	1	1	Twice	FMD & Brucellosis & TDS & Mastitis	Gatsibo	Rwimbogo	Kiburara
237	3	1	2	2	3	1	1	Never	ECF	Gatsibo	Rwimbogo	Nyamatete
238	3	1	1	2	3	1	1	Never	None	Gatsibo	Rwimbogo	Kiburara
239	4	2	2	3	2	1	1	Twice	ECF & CBPP & Bloat	Gatsibo	Rwimbogo	Kiburara
240	3	2	1	3	3	1	1	> 3 times	LSD	Gatsibo	Rwimbogo	Nyamatete
241	1	1	2	2	3	1	1	Never	ECF	Gastibo	Rwimbogo	Kiburara
242	3	1	1	2	1	1	1	Never	LSD & FMD	Gatsibo	Rwimbogo	Kiburara
243	1	1	2	1	3	2	1	Twice	ECF	Gatsibo	Rwimbogo	Kiburara
244	4	2	2	3	3	1	1	> 3 times	ECF	Gatsibo	Rwimbogo	Kiburara
245	2	2	2	2	2	1	1	Once	ECF	Gatsibo	Rwimbogo	Kiburara
246	4	1	2	2	1	1	1	Once	Mastitis	Gastibo	Rwimbogo	Kiburara
247	2	1	2	2	2	1	1	Once	LSD	Gatsibo	Rwimbogo	Kiburara
248	3	2	2	3	3	1	1	Twice	Theleriosis	Gatsibo	Rwimbogo	Kiburara
249	3	2	1	2	3	1	1	Once	LSD & Mastitis	Gastibo	Rwimbogo	Kiburara
250	3	1	2	2	3	1	1	Never	Brucellosis	Gatsibo	Rwimbogo	Kiburara
251	1	1	2	2	3	2	1	Never	LSD & FMD	Gatsibo	Rwimbogo	Rwikiniro
252	3	2	1	3	2	1	1	Never	None	Gatsibo	Rwimbogo	Nyamatete
253	3	1	3	2	3	1	2	Thrice	None	Gatsibo	Rwimbogo	Nyamatete
254	2	1	2	2	2	1	1	Never	Pneumonia	Gastibo	Rwimbogo	Rwikiniro
255	3	1	3	2	3	1	3	Twice	ECF & Brucellosis & Diarrhea	Gatsibo	Rwimbogo	Rwikiniro
256	3	2	3	3	3	1	1	Once	ECF	Gatsibo	Rwimbogo	Rwikiniro
257	1	1	2	2	2	1	1	Once	Heartwater	Gatsibo	Rwimbogo	Nyamatete
258	4	1	2	2	3	1	5	Never	None	Gastibo	Rwimbogo	Rwikiniro
259	2	1	2	2	3	1	5	Twice	Doesn't know	Gatsibo	Rwimbogo	Rwikiniro
260	2	2	3	2	2	1	1	Once	Theleriosis	Gatsibo	Rwimbogo	Nyamatete
261	1	2	2	2	2	1	1	Never	LSD & ECF	Gatsibo	Rwimbogo	Rwikiniro
262	3	1	2	2	3	1	1	Twice	LSD & FMD	Gatsibo	Rwimbogo	Rwikiniro
263	3	1	1	2	2	1	2	Once	LSD & FMD	Gastibo	Rwimbogo	Rwikiniro
264	3	2	2	2	3	1	1	Once	Upper respiratory disorder	Gatsibo	Rwimbogo	Nyamatete
265	2	2	2	2	3	1	1	Twice	ECF	Gatsibo	Rwimbogo	Rwikiniro
266	3	1	2	2	3	1	5	Once	None	Gatsibo	Rwimbogo	Rwikiniro
267	1	2	1	2	2	1	1	Never	LSD & ECF	Gastibo	Rwimbogo	Rwikiniro
268	4	1	1	2	3	1	5	Once	TDS	Gatsibo	Rwimbogo	Rwikiniro
269	3	1	2	2	3	1	1	Never	LSD	Gatsibo	Rwimbogo	Nyamatete
270	3	2	2	4	2	1	1	Never	Mastitis	Gatsibo	Rwimbogo	Rwikiniro
271	2	1	2	2	2	1	1	Once	None	Gastibo	Rwimbogo	Rwikiniro
272	1	2	3	1	2	2	1	Never	None	Gatsibo	Rwimbogo	Rwikiniro
273	2	1	2	2	2	1	1	Once	CBPP	Gatsibo	Rwimbogo	Nyamatete
274	1	2	3	2	3	1	5	Once	None	Gatsibo	Rwimbogo	Rwikiniro
275	1	2	1	2	2	1	1	Never	ECF	Gastibo	Rwimbogo	Rwikiniro
276	3	1	2	2	3	1	1	Never	ECF	Gatsibo	Rwimbogo	Nyamatete
277	3	1	2	2	2	1	1	Once	ECF	Gastibo	Rwimbogo	Rwikiniro
278	3	1	2	2	3	1	4	Once	LSD & ECF	Gatsibo	Rwimbogo	Rwikiniro
279	4	1	1	3	2	1	1	Never	ECF	Gastibo	Rwimbogo	Rwikiniro
280	2	1	2	2	3	1	1	Once	Doesn't know	Gatsibo	Rwimbogo	Rwikiniro
281	2	2	2	2	3	1	1	Never	ECF & Anaplasmosis	Gastibo	Rwimbogo	Rwikiniro
282	3	2	2	3	3	1	1	Once	ECF	Gastibo	Rwimbogo	Kiburara
283	3	1	3	2	2	1	1	Once	LSD & ECF	Gatsibo	Rwimbogo	Kiburara
284	4	1	3	2	3	1	1	Never	LSD & Brucellosis	Gatsibo	Rwimbogo	Kiburara
285	3	1	2	2	3	1	1	Never	Doesn't know	Gatsibo	Rwimbogo	Kiburara
286	4	1	2	2	2	1	1	Twice	Theleriosis	Gastibo	Rwimbogo	Kiburara
287	3	2	2	4	1	1	1	Never	Liverflukes & Ascaris & Oesophagostomum	Gatsibo	Rwimbogo	Kiburara
288	1	2	2	2	3	1	1	Twice	LSD	Gatsibo	Rwimbogo	Kiburara
289	1	2	3	2	3	1	1	> 3 times	TDS	Gastibo	Rwimbogo	Kiburara
290	3	1	2	2	1	1	1	Twice	Theleriosis	Gatsibo	Rwimbogo	Kiburara
291	1	1	2	1	1	2	1	Never	None	Gatsibo	Rwimbogo	Kiburara
292	3	2	2	2	3	1	1	Once	Helmenthiasis & Anaplasmosis	Gatsibo	Rwimbogo	Kiburara
293	1	2	1	2	3	1	1	Once	Ticks	Gatsibo	Rwimbogo	Kiburara
294	4	1	2	2	3	1	1	Never	LSD & ECF	Gatsibo	Rwimbogo	Kiburara
295	2	1	2	2	3	1	1	Once	Theleriosis	Gastibo	Rwimbogo	Kiburara
296	1	2	3	1	2	2	1	Twice	Doesn't know	Kayonza	Nyamirama	Musumba
297	4	1	2	2	3	1	1	Once	None	Kayonza	Nyamirama	Musumba
298	2	1	3	2	3	1	1	Thrice	ECF & CBPP	Kayonza	Nyamirama	Musumba
299	3	2	2	2	3	1	1	Twice	Doesn't know	Kayonza	Nyamirama	Musumba
300	3	2	2	2	2	1	1	Never	ECF & Mastitis	Kayonza	Nyamirama	Musumba
301	3	1	2	2	3	1	1	Never	TDS	Kayonza	Nyamirama	Musumba
302	3	1	2	2	3	1	2	Twice	ECF	Kayonza	Nyamirama	Musumba
303	3	1	2	2	3	1	1	Once	LSD & ECF	Kayonza	Nyamirama	Musumba
304	1	2	2	2	3	1	1	Twice	Doesn't know	Kayonza	Nyamirama	Misumba
305	3	1	1	2	2	1	1	Twice	None	Kayonza	Nyamirama	Musumba
306	3	1	2	2	2	1	2	Twice	ECF	Kayonza	Nyamirama	Musumba
307	2	1	2	2	3	1	1	Twice	Helmenthiasis	Kayonza	Nyamirama	Musumba
308	3	2	3	4	3	1	2	Twice	ECF	Kayonza	Nyamirama	Musumba
309	3	2	1	3	3	1	1	Once	Doesn't know	Kayonza	Nyamirama	Musumba
310	3	2	2	2	2	1	1	Twice	None	Kayonza	Nyamirama	Musumba
311	3	2	1	2	3	1	1	Thrice	ECF	Kayonza	Nyamirama	Musumba
312	2	2	2	2	3	1	1	Once	LSD	Kayonza	Nyamirama	Musumba
313	3	1	1	2	2	1	1	Never	Helmenthiasis	Kayonza	Nyamirama	Musumba
314	4	1	1	2	3	1	1	Thrice	Infectious diseases	Kayonza	Nyamirama	Rubambi
315	4	1	2	2	3	1	1	Twice	Abortion	Kayonza	Nyamirama	Musumba
316	4	2	1	3	3	1	1	Thrice	Mastitis	Kayonza	Nyamirama	Musumba
317	2	1	2	2	3	1	1	Twice	None	Kayonza	Nyamirama	Musumba
318	4	1	2	2	3	1	1	Once	None	Kayonza	Nyamirama	Musumba
319	4	2	1	2	2	1	1	Twice	None	Kayonza	Nyamirama	Rubambi
320	2	1	3	2	2	1	1	Once	None	Kayonza	Nyamirama	Musumba
321	3	2	2	3	3	1	1	Once	Skin	Kayonza	Nyamirama	Musumba
322	3	1	2	2	2	1	1	> 3 times	LSD & ECF & FMD	Kayonza	Nyamirama	Rubambi
323	1	2	1	2	2	1	1	Never	Mastitis	Kayonza	Nyamirama	Rurambi
324	3	1	1	2	3	1	1	Never	None	Kayonza	Nyamirama	Musumba
325	4	2	2	3	1	1	1	> 3 times	None	Kayonza	Nyamirama	Rurambi
326	3	2	1	3	2	1	1	Never	None	Kayonza	Nyamirama	Rurambi
327	3	1	3	2	3	1	1	Twice	None	Kayonza	Nyamirama	Rulambi
328	3	1	1	2	2	1	1	Never	None	Kayonza	Nyamirama	Rurambi
329	2	1	1	2	3	1	1	Never	None	Kayonza	Nyamirama	Mirambi
330	3	1	2	2	2	1	1	Thrice	None	Kayonza	Nyamirama	Rurambi
331	2	2	2	2	1	1	1	Never	LSD	Kayonza	Nyamira	Rurambi
332	2	2	2	2	2	1	1	Once	LSD	Kayonza	Nyamirama	Rurambi
333	1	1	1	1	1	2	1	Once	ECF	Kayonza	Nyamirama	Rurambi
334	3	1	2	2	2	1	1	> 3 times	Septicemia & Trypanosomiasis	Kayonza	Nyamirama	Rurambi
335	3	2	2	2	1	1	1	Never	LSD	Kayonza	Nyamirama	Gikaya
336	4	1	1	2	2	1	1	> 3 times	LSD	Kayonza	Nyamirama	Gikaya
337	1	2	2	2	2	1	1	Never	ECF & Brucellosis	Kayonza	Nyamirama	Gikaya
338	3	2	2	2	3	1	1	Once	ECF	Kayonza	Nyamirama	Gikaya
339	1	1	4	1	2	1	1	> 3 times	None	Kayonza	Nyamirama	Gikaya
340	3	2	2	2	3	1	1	Thrice	Ticks	Kayonza	Nyamirama	Gikaya
341	3	2	2	2	3	1	1	Never	ECF	Kayonza	Nyamirama	Gikaya
342	4	1	3	2	2	1	1	> 3 times	ECF & Babesiosis	Kayonza	Nyamirama	Gikaya
343	4	2	1	2	2	1	1	Never	LSD	Kayonza	Nyamirama	Gikaya
344	2	1	2	2	2	1	1	Never	LSD	Kayonza	Nyamirama	Gikaya
345	3	2	1	3	2	1	1	Twice	LSD & ECF & Blindness	Kayonza	Nyamirama	Rurambi
346	3	1	1	2	3	1	1	> 3 times	LSD & Theleriosis & Blindness	Kayonza	Nyamirama	Gikaya
347	3	1	1	2	1	1	1	Twice	Heartwater & Babesiosis & Blindness	Kayonza	Nyamirama	Gikaya
348	1	2	2	2	2	1	1	Twice	Mastitis	Kayonza	Nyamirama	Gikaya
349	4	1	1	2	2	1	1	Once	ECF & TBD & Babesiosis & Blindness	Kayonza	Nyamirama	Rurambi
350	3	2	2	2	3	1	1	> 3 times	LSD & TBD & Blindness	Kayonza	Nyamirama	Gikaya
351	3	1	2	2	2	1	1	> 3 times	Blindness & TBD	Kayonza	Nyamirama	Gikaya
352	2	2	1	4	3	1	1	Thrice	Blindness & TDS & Indigestion	Kayonza	Nyamirama	Gikaya
353	2	2	2	2	2	1	1	Twice	ECF & Blindness	Kayonza	Nyamirama	Gikaya
354	2	2	2	2	3	1	1	Twice	Septicemia & TDS	Kayonza	Nyamirama	Rurambi
355	3	2	1	3	2	1	1	Thrice	Doesn't know	Kayonza	Nyamirama	Gikaya
356	4	2	1	3	3	1	1	> 3 times	LSD & ECF	Kayonza	Nyamirama	Gikaya
357	3	2	1	2	2	1	1	Once	ECF	Kayonza	Nyamirama	Gikaya
358	2	1	2	2	3	1	1	> 3 times	None	Kayonza	Nyamirama	Gikaya
359	3	1	2	2	2	1	1	Thrice	Infectious diseases	Kayonza	Nyamirama	Rurambi
360	2	2	1	2	2	1	1	> 3 times	ECF & Septicemia	Kayonza	Nyamirama	Gikaya
361	2	1	1	2	3	1	1	> 3 times	ECF & Blindness & Heartwater	Kayonza	Nyamirama	Gikaya
362	3	1	1	2	2	1	1	Twice	ECF & Blindness	Kayonza	Nyamirama	Rurambi
363	2	1	2	2	3	1	1	Twice	LSD	Kayonza	Nyamirama	Gikaya
364	3	2	2	2	2	1	1	Once	LSD & Brucellosis	Kayonza	Nyamirama	Gikaya
365	1	1	3	2	2	1	1	Never	TDS & TBD & Blindness	Kayonza	Nyamirama	Gikaya
366	2	2	2	2	2	1	1	Twice	LSD	Kayonza	Nyamirama	Gikaya
367	3	2	2	2	3	1	1	Twice	LSD	Kayonza	Nyamirama	Rurambi
368	3	2	2	2	2	1	1	Twice	ECF & FMD	Kayonza	Nyamirama	Gikaya
369	1	2	2	2	3	1	1	Twice	ECF	Kayonza	Nyamirama	Rurambi
370	3	1	1	2	3	1	1	Twice	Babesiosis	Kayonza	Nyamirama	Rurambi
371	1	2	2	2	2	1	1	Twice	ECF & Mastitis	Kayonza	Nyamirama	Rurambi
372	4	2	1	3	2	1	1	Twice	ECF	Kayonza	Nyamirama	Rurambi
373	2	1	3	2	3	1	1	Thrice	LSD & ECF	Kayonza	Mukarange	Gikumba
374	3	2	2	2	3	1	1	Twice	LSD & ECF	Kayonza	Mukarange	Rugendabari
375	1	1	2	2	2	1	1	Twice	ECF & TDS	Kayonza	Mukarange	Rugendabari
376	2	2	2	2	3	1	1	Never	LSD & Septicemia & Blindness & Liverflukes	Kayonza	Mukarange	Rugendabari
377	3	2	2	3	2	1	1	Twice	LSD & FMD & Blindness	Kayonza	Mukarange	Rugendabari
378	3	2	2	2	2	1	1	Once	None	Kayonza	Mukarange	Bwiza
379	2	1	2	2	3	1	1	Never	LSD & ECF & FMD	Kayonza	Mukarange	Rugendabari
380	3	2	2	2	3	1	3	Once	Doesn't know	Kayonza	Mukarange	Rugendabari
381	2	2	2	2	3	1	1	Thrice	ECF & TDS & Pneumonia	Kayonza	Mukarange	Rugendabare
382	3	2	2	2	2	1	1	Never	Doesn't know	Kayonza	Mukarange	Bwiza
383	2	2	2	2	3	1	1	Once	None	Kayonza	Mukarange	Rugendabari
384	3	1	2	2	3	1	1	Once	LSD & ECF & FMD	Kayonza	Mukarange	Rugendabari
385	2	2	1	4	1	1	1	Thrice	Lameness & Joints	Kayonza	Mukarange	Rugengabare
386	4	2	1	2	3	1	1	Never	Helmenthiasis	Kayonza	Mukarange	Bwiza
387	4	2	2	3	3	1	1	Twice	FMD	Kayonza	Mukarange	Rugendabari
388	4	2	1	3	1	1	1	Thrice	LSD & ECF	Kayonza	Mukarange	Rugendabari
389	1	2	3	1	3	1	1	Thrice	ECF & Brucellosis & Anaplasmosis & Mastitis	Kayonza	Mukarange	Rugengabare
390	3	2	2	3	2	1	1	Twice	ECF	Kayonza	Mukarange	Rugendabari
391	2	1	2	2	3	1	1	Never	ECF	Kayonza	Mukarange	Rugendabari
392	4	1	1	3	1	1	1	Thrice	ECF	Kayonza	Mukarange	Rugendabare
393	3	2	2	2	2	1	1	Once	LSD & ECF	Kayonza	Mukarange	Rugendabari
394	3	2	1	3	2	1	1	Never	Mastitis	Kayonza	Mukarange	Bwiza
395	1	2	2	2	3	1	1	Thrice	ECF	Kayonza	Mukarange	Rugendabare
396	1	1	3	1	3	1	2	Once	Blindness	Kayonza	Mikarange	Rugendabari
397	2	2	1	2	3	1	1	Thrice	None	Kayonza	Mukarange	Rugendabari
398	1	1	2	2	1	1	1	Thrice	ECF & TBD & Liverflukes	Kayonza	Mukarange	Rugendabare
399	1	2	3	2	3	1	1	Never	ECF	Kayonza	Mukarange	Bwiza
400	1	2	2	2	3	1	1	Twice	LSD	Kayonza	Mukarange	Rugendabari
401	2	1	2	2	3	1	1	Once	ECF	Kayonza	Mukarange	Rugendabare
402	4	1	2	2	3	1	2	Once	ECF & Mastitis	Kayonza	Mukarange	Rugendabari
403	1	2	2	1	3	1	1	Twice	None	Kayonza	Mukarange	Rugendabari
404	3	1	3	2	3	1	1	> 3 times	None	Kayonza	Mukarange	Rugendabare
405	1	2	2	2	3	1	1	Never	Doesn't know	Kayonza	Mukarange	Rugendabare
406	2	1	2	2	3	1	1	Twice	Doesn't know	Kayonza	Mukarange	Bwiza
407	3	1	3	2	3	1	4	Once	ECF	Kayonza	Mukarange	Bwiza
408	3	1	2	2	3	1	1	Twice	None	Gatsibo	Mukarange	Mburabuturo
409	4	1	2	2	2	1	1	Once	None	Kayonza	Mukarange	Mburabuturo
410	3	2	3	3	3	1	1	Twice	CBPP	Kayonza	Mukarange	Mburabuturo
411	3	2	1	2	1	1	1	Thrice	TBD	Kayonza	Mukarange	Bwiza
412	4	2	1	3	3	1	1	Twice	LSD & ECF	Kayonza	Mukarange	Mburabuturo
413	1	2	3	2	2	1	1	Twice	None	Kayonza	Mukarange	Mburabuturo
414	1	2	2	1	3	2	1	Thrice	LSD & ECF & Salmonellosis	Kayonza	Mukarange	Mburabuturo
415	3	2	2	3	3	1	1	Twice	Doesn't know	Kayonza	Mukarange	Mburabuturo
416	3	2	1	3	2	1	1	Never	LSD	Kayonza	Mukarange	Mburabuturo
417	1	2	3	1	2	1	1	Thrice	ECF	Kayonza	Mukarange	Mburabuturo
418	4	2	1	3	1	1	1	Once	Ringworms & Insects bites	Kayonza	Mukarange	Bwiza
419	4	2	2	3	2	1	1	Once	TDS	Kayonza	Mukarange	Mburabuturo
420	4	2	1	3	1	1	1	Never	None	Kayonza	Mukarange	Mburabuturo
421	3	1	2	2	3	1	1	Twice	ECF	Kayonza	Mukarange	Mburabuturo
422	2	2	2	2	1	1	1	Twice	None	Kayonza	Mukarange	Bwiza
423	1	2	2	1	1	1	1	Never	CBPP	Kayonza	Mukarange	Mburabuturo
424	3	1	2	2	3	1	1	Never	ECF & Indigestion	Kayonza	Mukarange	Bwiza
425	2	1	2	2	2	1	1	Twice	LSD & Ringworms	Kayonza	Mukarange	Mburabuturo
426	2	1	1	2	2	1	2	Never	ECF & Anthrax	Kayonza	Mukarange	Mburabuturo
427	3	2	1	2	3	1	1	Thrice	None	Kayonza	Mukarange	Mburabuturo
428	2	1	2	2	2	2	1	Twice	None	Kayonza	Mukarange	Mburabuturo
429	2	2	2	2	2	1	1	Never	None	Kayonza	Mukarange	Mburabuturo
430	1	1	1	1	3	2	2	Thrice	Brucellosis	Kayonza	Mukarange	Bwiza
431	3	1	2	2	3	1	1	Once	None	Kayonza	Mukarange	Mburabuturo
432	3	1	2	2	3	1	1	Twice	None	Kayonza	Mukarange	Mburabuturo
433	3	1	2	2	3	1	3	Twice	TDS	Kayonza	Mukarange	Bwiza
434	1	1	3	1	2	2	2	Twice	TBD	Kayonza	Mukarange	Bwiza
435	3	2	2	2	3	1	1	Twice	None	Kayonza	Mukarange	Kayonza
436	4	1	2	3	2	1	1	Twice	Doesn't know	Kayonza	Mukarange	Bwiza
437	4	2	1	3	3	1	1	Twice	None	Kayonza	Mukarange	Bwiza
438	4	2	1	3	3	1	1	Once	None	Kayonza	Mukarange	Bwiza
439	1	2	2	2	3	1	1	Twice	None	Kayonza	Mukarange	Kayonza
440	1	1	3	1	3	1	1	Twice	None	Kayonza	Mukarange	Bwiza
441	4	2	2	3	2	1	1	Once	None	Kayonza	Mukarange	Bwiza
