# Supplementary material for: Evaluation of cattle farmers’ knowledge, attitudes, and practices regarding antimicrobial use and antimicrobial resistance in Rwanda
Source: PLoS One. 2024 Apr 11;19(4):e0300742. doi: 10.1371/journal.pone.0300742 (PMC11008905; doi:10.1371/journal.pone.0300742)
Supplement: S3 Table — (XLSX) [file pone.0300742.s003.xlsx]

## Sheet: Sheet1
S3 Table: Biosecurity-related answers in surveyed farms
Biosecurity-related questions
SN	Water availability	Source of water	Time to a water source	Stable cleaning frequency	What is used to clean stable	Hands washed before working with cattle	What is used to clean hands	Cattle cleaning frequency per week	Where cow dung are disposed of	Farm is fenced	Cows allowed to graze outside	Presence of footbath at farm entrance	Vaccines given to the cattle
1	1	1	1	1	2	0	na	1	1	0	0	0	None
2	2	2	2	2	2	1	2	3	1	1	0	1	Doesn't know
3	1	4	1	2	4	1	2	2	1	1	1	0	None
4	2	5	3	3	2	1	2	0	3	1	0	0	LSDV,FMDV,RVFV
5	2	3	3	0	na	1	2	1	3	1	1	0	RVFV, FMDV,Anthrax V.
6	2	5	3	3	2	1	1	0	3	1	1	0	LSDV, FMDV, RVFV
7	1	6	1	1	2	1	2	2	1	1	1	1	RVFV, FMDV,Anthrax V.
8	2	1	2	1	2	0	na	0	1	1	1	0	None
9	2	5	3	3	2	1	na	0	3	1	0	0	LSDV, FMDV, RVFV
10	1	4	1	2	2	1	na	1	1	1	1	0	RVFV
11	2	2	3	0	na	1	na	1	3	1	1	0	FMDV, RVFV
12	2	5	3	3	2	1	na	1	3	1	1	0	LSDV, FMDV, RVFV
13	1	6	2	1	2	1	na	1	4	1	1	0	RVFV
14	2	3	3	0	na	0	na	1	3	1	1	0	FMDV
15	2	5	3	3	2	1	na	0	3	1	1	0	LSDV, FMDV, RVFV
16	2	1	2	1	2	1	na	2	3	1	1	0	None
17	2	7	2	3	6	1	na	1	4	1	1	0	RVFV
18	1	3	2	0	na	1	na	1	3	0	1	0	FMDV, RVFV
19	2	2	3	1	2	1	na	1	3	1	1	0	None
20	2	1	3	3	2	1	na	2	3	1	1	0	RVFV
21	1	4	1	0	na	1	na	1	3	1	1	0	FMDV
22	3	4	1	3	2	1	na	1	3	1	0	0	None
23	2	1	2	1	2	1	na	2	3	1	1	0	FMDV, RVFV
24	2	1	3	3	6	1	na	3	4	1	1	0	RVFV
25	1	6	1	3	3	1	na	1	3	1	0	0	LSDV, FMDV
26	2	2	3	1	2	1	na	1	1	1	1	0	Doesn't know
27	2	2	3	3	1	1	na	2	4	1	1	0	RVFV
28	2	1	2	1	2	1	na	1	3	1	1	0	LSDV, RVFV
29	2	2	3	1	4	1	na	1	4	1	1	0	RVFV
30	1	7	1	3	2	1	na	0	3	1	0	0	LSDV, FMDV, RVFV
31	2	2	3	1	2	1	na	1	4	1	1	0	None
32	2	1	2	1	2	1	na	1	3	1	1	0	RVFV
33	1	4	1	2	2	1	na	2	4	1	1	0	RVFV
34	2	2	2	1	2	1	na	1	1	1	1	0	RVFV
35	2	3	3	3	2	1	na	1	3	0	1	0	LSDV, FMDV
36	2	1	2	1	2	1	na	1	3	1	1	0	LSDV
37	2	3	3	3	2	1	na	1	3	0	1	0	LSDV, FMDV, RVFV
38	2	3	3	0	na	1	na	1	3	0	1	0	FMDV
39	1	3	3	3	2	1	na	1	3	1	0	0	LSDV, FMDV, RVFV
40	2	3	3	3	2	1	na	1	3	1	1	0	LSDV
41	1	3	3	0	na	1	na	1	3	0	1	0	LSDV
42	1	7	1	1	2	1	na	2	1	1	1	0	None
43	2	3	3	3	2	1	na	1	3	1	0	0	LSDV, FMDV, RVFV
44	1	2	1	2	2	1	na	1	4	1	0	0	LSDV, FMDV, CBPPV
45	1	6	1	3	2	1	na	1	2	1	0	0	LSDV
46	1	7	1	3	2	1	na	1	3	1	1	0	none
47	2	1	2	0	na	1	na	0	2	1	1	0	LSDV, RVFV
48	1	7	1	3	2	1	na	1	3	1	0	0	LSDV, FMDV, RVFV, Anthrax V.
49	2	2	3	2	2	1	na	2	3	1	1	0	LSDV, FMDV
50	1	7	1	0	na	1	na	2	3	1	0	0	LSDV, FMDV, Anthrax
51	2	2	3	2	2	1	na	2	3	1	1	0	RVFV, Anthrax V.
52	2	3	3	3	3	1	na	1	4	0	0	0	LSDV, FMDV, RVFV, Anthrax V.
53	1	4	1	1	2	1	na	1	1	1	0	0	RVFV
54	2	2	3	2	2	1	na	2	3	1	1	0	RVFV
55	1	2	1	3	2	1	na	1	3	1	1	0	LSDV
56	1	3	2	3	2	1	na	1	3	1	0	0	LSDV, FMDV, RVFV
57	1	2	1	2	4	1	na	2	4	1	1	0	FMDV
58	2	2	3	2	2	1	na	2	3	1	0	0	LSDV, FMDV, RVFV
59	2	3	2	3	2	1	na	1	3	1	0	0	FMDV, RVFV
60	2	1	2	2	2	1	na	2	1	1	1	0	LSDV
61	1	2	1	0	na	1	na	2	4	0	1	0	None
62	2	2	3	2	2	1	na	2	3	1	1	0	LSDV, FMDV
63	2	1	2	1	2	1	na	2	1	1	1	0	RVFV
64	1	2	1	3	2	1	na	1	4	0	1	0	FMDV
65	2	3	2	3	2	1	na	1	3	0	0	0	LSDV, FMDV, RVFV
66	2	1	2	0	na	1	na	1	1	1	1	0	LSDV, RVFV
67	2	2	3	2	2	1	na	2	4	1	1	0	FMDV
68	2	1	2	1	2	1	na	1	1	1	1	0	LSDV, RVFV
69	2	2	3	3	3	1	na	1	4	0	1	0	LSDV
70	1	7	1	3	2	1	na	1	3	1	0	0	LSDV, FMDV, RVFV
71	2	2	3	3	2	1	na	1	3	0	1	0	None
72	2	1	2	1	2	1	na	1	1	1	1	0	LSDV
73	1	2	3	3	2	1	na	1	3	1	0	0	LSDV, FMDV, RVFV
74	1	2	2	2	2	1	na	2	4	1	0	0	LSDV
75	2	1	1	1	2	1	na	1	1	1	1	0	RVFV
76	1	2	2	3	2	1	na	2	3	0	1	0	Anthrax V.
77	1	2	3	2	1	1	na	2	4	1	0	0	LSDV
78	2	3	3	3	2	1	na	1	3	0	1	0	None
79	2	1	3	1	2	1	na	1	1	1	1	0	RVFV
80	2	2	3	0	na	1	na	0	4	1	1	1	FMDV
81	1	2	2	1	2	1	na	1	3	1	1	0	None
82	2	3	3	3	2	1	na	1	3	1	1	0	LSDV, FMDV, RVFV
83	2	2	3	2	2	1	na	1	5	1	0	1	LSDV
84	2	1	3	1	2	1	na	2	1	1	1	0	RVFV
85	1	2	1	0	na	1	na	1	5	1	0	0	LSDV
86	1	3	1	3	2	1	na	1	3	1	0	0	LSDV, FMDV, RVFV
87	2	1	2	1	2	0	na	1	1	1	1	0	LSDV, RVFV
88	1	4	1	2	3	1	na	2	3	1	1	0	None
89	2	2	1	1	2	1	na	2	5	1	1	0	LSDV
90	2	1	3	1	2	1	na	2	1	1	1	0	LSDV
91	1	3	1	3	2	1	na	1	3	1	0	0	LSDV, FMDV, RVFV
92	2	1	3	1	2	1	na	1	1	1	1	0	LSDV
93	3	3	3	3	2	1	na	1	3	0	1	0	FMDV, Anthrax V.
94	2	3	3	3	2	1	na	1	3	1	1	0	None
95	1	2	1	1	4	1	na	2	3	1	0	0	LSDV
96	1	2	1	1	2	1	na	1	3	0	1	1	LSDV
97	2	1	3	1	2	1	na	1	3	1	1	0	LSDV, RVFV
98	1	2	1	2	2	1	na	3	1	1	1	0	RVFV
99	1	2	1	3	2	1	na	1	3	0	1	0	None
100	2	3	3	3	2	1	na	1	3	1	1	0	LSDV, FMDV, RVFV
101	1	4	1	0	na	1	na	0	3	1	1	0	LSDV, FMDV, RVFV
102	1	7	1	3	1	1	na	1	4	1	1	1	RVFV
103	3	3	2	3	2	1	na	2	4	0	1	0	RVFV
104	2	3	3	3	2	1	na	1	3	1	1	0	LSDV, FMDV, RVFV
105	2	2	2	2	2	1	na	1	1	1	0	1	LSDV, RVFV
106	1	4	1	1	2	1	na	1	1	1	1	0	LSDV, RVFV
107	1	7	1	3	6	1	na	1	1	1	1	0	LSDV
108	1	2	2	0	na	1	na	2	3	0	0	0	FMDV, RVFV, Anthrax V.
109	2	3	3	3	2	1	na	1	3	1	0	0	LSDV, FMDV, RVFV
110	2	2	3	2	1	1	na	1	4	1	1	0	FMDV
111	2	7	1	0	na	1	na	1	3	1	1	0	LSDV, RVFV
112	2	3	3	3	2	1	na	1	1	1	0	0	Doesn't know
113	1	2	2	3	2	0	na	0	4	0	0	0	RVFV
114	3	2	3	2	2	1	na	1	4	1	1	0	LSDV, FMDV, RVFV, Anthrax V.
115	2	3	3	3	2	1	na	1	3	1	1	0	LSDV, FMDV, RVFV
116	1	7	1	1	2	1	na	1	3	1	1	0	LSDV, RVFV
117	1	4	1	1	2	1	na	2	1	1	1	0	LSDV, FMDV, RVFV
118	2	3	3	3	2	1	na	1	3	1	0	0	LSDV, FMDV, RVFV
119	1	7	1	2	2	1	na	1	4	1	1	0	LSDV, RVFV
120	1	3	2	2	2	1	na	1	4	1	0	0	FMDV, RVFV, Anthrax V.
121	1	2	2	3	2	1	na	1	4	1	0	0	RVFV
122	1	4	1	0	na	1	na	2	3	1	1	0	LSDV
123	1	3	2	3	2	1	na	1	3	1	1	0	FMDV, RVFV, Anthrax V.
124	2	1	2	1	2	1	na	1	3	1	1	0	LSDV, RVFV
125	1	2	3	3	2	1	na	1	3	1	1	0	LSDV, FMDV, RVFV
126	1	4	1	3	2	1	na	1	3	1	0	0	LSDV, FMDV, RVFV
127	1	3	2	3	2	1	na	1	4	1	1	0	LSDV, FMDV, Anthrax
128	1	7	1	3	2	1	na	1	3	1	0	0	LSDV, FMDV, RVFV
129	1	2	2	3	2	1	na	1	4	0	1	0	LSDV, RVFV
130	1	4	1	1	2	1	na	1	3	1	1	0	LSDV, RVFV
131	1	7	1	3	2	1	na	1	3	1	1	0	LSDV
132	1	2	2	3	2	1	na	2	3	1	0	0	LSDV, FMDV, RVFV
133	1	7	1	3	1	1	na	1	4	1	1	0	None
134	1	4	1	1	2	1	na	1	1	1	0	0	LSDV
135	1	4	1	2	2	1	na	1	1	1	1	0	None
136	1	4	1	2	2	1	na	1	1	1	0	0	LSDV, RVFV
137	1	4	1	3	2	1	na	1	3	1	0	0	LSDV, FMDV, RVFV, Anthrax V.
138	2	3	3	1	2	1	na	1	1	0	1	0	None
139	2	6	3	3	2	1	na	1	3	0	1	0	LSDV, FMDV, RVFV
140	2	6	3	3	2	1	na	1	3	1	1	0	LSDV, RVFV, Anthrax V.
141	1	3	1	3	2	1	na	1	3	0	1	0	RVFV
142	1	4	1	1	2	1	na	1	1	1	0	0	None
143	1	4	1	1	2	1	na	1	4	0	1	0	None
144	1	4	1	1	2	1	na	1	1	0	0	0	RVFV
145	2	7	3	3	2	1	na	1	3	1	1	0	LSDV, FMDV, RVFV
146	1	3	1	2	2	1	na	2	3	0	1	0	LSDV
147	2	1	3	1	2	1	na	1	1	1	1	0	None
148	1	4	1	2	2	1	na	1	4	1	1	0	LSDV
149	1	4	1	3	2	1	na	1	3	1	0	0	LSDV, FMDV, RVFV
150	1	4	1	1	2	1	na	1	4	1	0	0	FMDV, Anthrax V.
151	2	3	3	2	2	1	na	3	1	0	0	0	Doesn't know
152	1	1	2	3	2	0	na	0	1	1	0	0	RVFV
153	1	4	1	1	2	1	na	2	1	1	0	1	LSDV
154	1	1	1	2	2	1	na	2	1	1	0	0	None
155	3	3	3	3	2	1	na	1	3	0	0	0	RVFV
156	2	3	3	1	2	1	na	1	1	0	1	0	LSDV, FMDV, RVFV
157	2	3	2	1	2	1	na	1	1	1	1	0	RVFV
158	3	2	3	3	2	1	na	1	3	0	1	0	LSDV, FMDV, Anthrax
159	1	2	2	1	2	0	na	1	4	0	0	0	LSDV
160	1	4	1	3	2	1	na	1	1	1	0	0	RVFV
161	3	2	3	3	2	1	na	1	3	0	1	0	LSDV, FMDV, Anthrax
162	2	3	3	2	3	1	na	3	1	0	0	0	LSDV, RVFV
163	2	2	2	3	2	1	na	0	4	0	0	0	LSDV
164	2	3	2	1	2	1	na	1	1	1	0	0	LSDV
165	1	3	1	3	2	1	na	0	4	0	0	0	None
166	2	2	2	1	2	1	na	1	1	0	0	0	LSDV, FMDV, RVFV
167	2	3	2	1	2	1	na	1	1	1	0	0	LSDV
168	2	1	2	2	2	1	na	1	1	1	1	0	RVFV
169	2	2	3	3	1	1	na	0	1	1	0	0	LSDV
170	1	2	2	3	2	1	na	1	3	1	1	0	FMDV, Anthrax V.
171	1	4	1	1	2	1	na	2	4	0	1	0	RVFV
172	2	2	3	1	3	1	na	2	1	0	1	0	Doesn't know
173	2	3	2	1	2	1	na	2	1	1	0	0	None
174	1	3	1	1	2	1	na	1	4	0	1	0	Doesn't know
175	2	3	2	1	2	1	na	1	1	0	0	0	LSDV, FMDV, RVFV
176	1	3	1	3	2	1	na	1	4	1	0	0	RVFV
177	1	3	1	3	2	1	na	1	3	1	0	0	RVFV
178	2	3	2	1	2	1	na	1	1	0	0	0	Doesn't know
179	1	3	1	1	2	1	na	1	4	1	1	0	None
180	1	4	1	3	2	1	na	0	3	1	0	0	None
181	1	3	1	2	2	1	na	1	4	0	1	0	Doesn't know
182	2	2	3	1	2	1	na	0	4	1	0	0	LSDV
183	2	3	1	1	2	1	na	1	1	0	0	0	Doesn't know
184	1	4	1	1	2	1	na	1	1	1	0	0	LSDV
185	1	3	1	1	2	1	na	0	1	0	0	0	RVFV
186	2	3	3	1	2	1	na	1	1	0	0	0	Doesn't know
187	1	4	1	1	2	1	na	0	1	1	0	1	RVFV
188	1	3	1	3	2	1	na	1	3	1	0	0	None
189	2	1	2	1	2	1	na	1	1	1	0	0	None
190	2	7	3	3	5	1	na	2	4	0	0	0	None
191	1	7	1	1	2	1	na	2	4	1	1	0	FMDV
192	2	1	2	1	2	1	na	1	1	1	0	0	LSDV, Anthrax V.
193	3	3	2	3	5	1	na	1	1	0	0	0	RVFV
194	1	4	1	1	2	1	na	1	1	1	0	0	LSDV
195	1	4	1	2	2	1	na	0	4	1	0	0	Doesn't know
196	1	2	3	1	2	1	na	1	4	0	1	0	RVFV
197	2	1	2	2	2	1	na	2	1	1	0	0	LSDV
198	1	2	3	1	2	1	na	1	4	0	0	0	Doesn't know
199	2	1	2	1	2	1	na	2	1	1	0	0	LSDV
200	3	3	3	3	5	1	na	2	4	0	0	0	LSDV, FMDV, RVFV
201	1	2	3	1	2	1	na	0	4	1	0	0	RVFV
202	1	3	1	2	2	1	na	1	3	1	1	0	FMDV
203	1	4	1	2	2	1	na	2	1	1	0	0	LSDV
204	3	2	3	3	5	1	na	1	4	0	0	0	RVFV, Anthrax V.
205	2	1	2	1	2	1	na	1	2	1	0	0	LSDV, Brucellosis V.
206	1	3	1	2	2	1	na	2	4	1	0	0	FMDV, RVFV
207	3	7	3	3	5	1	na	1	4	0	0	0	Doesn't know
208	1	2	1	1	6	1	na	1	4	0	0	0	LSDV
209	1	2	2	1	2	1	na	1	1	0	1	0	LSDV
210	1	3	1	2	2	0	na	2	4	1	0	0	FMDV
211	2	3	3	3	5	1	na	3	4	0	0	0	LSDV, FMDV, RVFV
212	1	3	2	2	3	1	na	2	1	1	0	0	LSDV
213	1	2	1	2	2	1	na	1	4	1	0	0	FMDV
214	2	2	3	3	6	1	na	1	4	1	0	0	None
215	1	4	1	2	2	1	na	1	3	1	0	0	FMDV
216	1	4	1	2	2	1	na	1	3	1	0	0	LSDV, Anthrax V.
217	1	2	3	2	2	1	na	1	3	1	0	0	LSDV
218	1	2	2	3	2	0	na	0	3	0	0	0	LSDV
219	3	2	3	2	2	1	na	1	4	1	1	0	LSDV, Anthrax V.
220	2	2	3	3	6	1	na	1	4	0	0	0	None
221	1	2	1	1	2	1	na	1	4	1	0	0	RVFV
222	1	3	1	2	2	1	na	1	3	1	1	0	None
223	2	1	3	1	2	1	na	1	1	1	0	0	RVFV
224	2	1	3	2	5	1	na	2	4	0	0	0	Doesn't know
225	2	2	2	2	2	1	na	1	1	1	0	0	LSDV, RVFV
226	1	2	1	1	5	1	na	1	1	1	1	0	RVFV
227	1	3	1	2	4	1	na	1	3	1	0	0	RVFV
228	1	3	1	1	5	1	na	1	4	1	0	0	RVFV
229	2	1	2	1	2	1	na	0	1	1	0	0	LSDV, RVFV
230	1	3	1	1	5	1	na	1	1	1	0	0	RVFV
231	1	2	2	2	2	1	na	1	4	1	0	0	FMDV, RVFV
232	2	1	3	2	2	1	na	1	1	1	0	0	RVFV
233	2	3	3	1	5	1	na	1	4	0	0	0	None
234	2	1	2	1	2	1	na	1	1	1	0	0	LSDV
235	1	2	2	2	2	1	na	1	3	1	0	0	RVFV
236	1	3	2	1	5	1	na	1	1	0	0	0	None
237	2	1	2	3	2	1	na	1	1	1	0	0	LSDV, RVFV
238	1	2	3	1	5	1	na	0	4	0	0	0	Doesn't know
239	1	4	1	1	3	1	na	1	4	0	0	0	Doesn't know
240	2	1	2	1	2	1	na	1	1	1	0	0	LSDV, RVFV
241	1	2	1	3	2	1	na	1	4	1	0	0	RVFV
242	2	5	3	3	5	1	na	1	4	0	1	0	LSDV, RVFV
243	1	3	2	2	2	1	na	1	4	1	0	0	RVFV
244	1	4	1	3	5	1	na	1	4	0	0	0	LSDV, FMDV, RVFV
245	1	2	1	1	5	1	na	2	4	1	0	0	None
246	1	2	2	3	2	1	na	1	4	1	0	0	RVFV
247	1	2	2	2	5	1	na	1	4	1	0	0	None
248	2	6	3	1	2	1	na	2	4	0	0	0	LSDV, FMDV, RVFV
249	1	2	1	3	2	1	na	2	4	1	0	0	RVFV
250	2	5	3	1	5	1	na	1	4	0	0	0	Doesn't know
251	2	2	3	3	5	1	na	1	4	1	0	0	None
252	2	1	2	1	2	1	na	0	1	1	0	0	LSDV
253	1	1	2	1	2	1	na	1	1	1	0	0	LSDV, RVFV
254	3	2	3	3	2	1	na	0	3	1	0	0	None
255	1	1	1	1	5	1	na	1	4	1	0	0	LSDV, FMDV, RVFV, Anthrax V.
256	2	2	3	3	5	1	na	0	4	0	0	0	None
257	2	1	2	1	2	1	na	1	1	1	0	0	LSDV
258	1	2	2	0	na	1	na	1	3	1	0	0	none
259	1	1	1	1	5	1	na	1	4	1	0	0	LSDV, FMDV, RVFV, Anthrax V.
260	2	1	1	1	2	1	na	1	1	1	0	0	LSDV
261	2	2	3	3	5	0	na	1	4	1	0	0	None
262	2	2	3	3	2	1	na	0	4	1	0	0	None
263	3	2	2	0	na	1	na	2	3	0	0	0	None
264	2	2	2	1	2	1	na	1	1	1	0	0	LSDV, RVFV
265	1	2	3	3	2	1	na	1	4	1	0	0	RVFV
266	2	1	3	1	5	1	na	1	4	1	0	0	LSDV, FMDV, RVFV, Anthrax V.
267	2	3	3	3	2	0	na	0	3	1	0	0	LSDV
268	1	7	1	1	5	1	na	1	4	1	1	0	LSDV, FMDV, RVFV
269	2	1	2	2	2	1	na	1	1	1	0	0	LSDV, RVFV
270	1	2	3	3	2	0	na	1	4	1	0	0	None
271	3	2	2	3	2	1	na	1	4	1	0	0	None
272	1	2	3	1	5	0	na	2	4	1	0	0	RVFV
273	2	2	2	2	2	1	na	1	1	1	0	0	LSDV, RVFV
274	1	1	1	1	5	1	na	1	4	1	1	0	Doesn't know
275	3	3	2	2	2	1	na	1	3	1	0	0	Doesn't know
276	2	2	2	1	2	1	na	1	1	1	0	0	LSDV, FMDV, RVFV
277	1	2	1	3	2	1	na	1	3	0	0	0	None
278	2	5	3	1	5	1	na	1	4	1	0	0	LSDV, FMDV, RVFV
279	1	2	1	3	2	1	na	1	3	0	0	0	LSDV, FMDV, RVFV
280	2	1	1	1	5	1	na	2	4	0	0	0	LSDV
281	1	2	2	3	2	1	na	0	4	1	0	0	Doesn't know
282	1	2	1	2	2	0	na	0	3	0	0	0	None
283	2	3	3	1	5	1	na	1	1	1	0	0	Doesn't know
284	1	2	1	1	2	1	na	1	1	1	0	0	None
285	2	1	2	1	2	1	na	0	1	1	0	0	RVFV
286	1	2	1	3	2	1	na	2	4	0	0	0	FMDV, RVFV
287	2	1	3	3	5	0	na	1	4	1	0	0	Doesn't know
288	2	1	2	2	2	0	na	1	1	1	0	0	RVFV
289	1	2	1	2	2	0	na	0	4	0	0	0	None
290	2	1	2	2	2	1	na	1	1	1	0	0	LSDV, RVFV
291	1	2	1	1	1	1	na	1	4	0	1	0	None
292	2	3	3	1	5	1	na	1	4	1	0	0	Doesn't know
293	2	1	2	3	2	1	na	0	1	1	0	0	LSDV
294	1	2	1	1	5	0	na	1	4	1	0	0	None
295	3	2	1	2	2	1	na	1	4	0	0	0	RVFV
296	1	3	1	1	5	1	na	1	1	1	0	0	RVFV
297	3	3	1	2	5	1	na	1	4	1	0	0	Doesn't know
298	1	3	1	1	2	0	na	2	1	1	0	1	RVFV
299	2	3	1	1	5	1	na	3	4	1	0	0	Doesn't know
300	1	3	1	1	2	0	na	1	1	1	0	0	None
301	1	4	1	1	2	1	na	1	4	1	0	0	RVFV
302	1	6	1	1	5	1	na	1	4	1	0	0	Doesn't know
303	1	3	2	3	2	1	na	0	4	0	0	0	RVFV
304	1	4	1	1	5	0	na	1	1	1	0	0	RVFV
305	1	3	1	3	2	0	na	1	1	1	0	0	Doesn't know
306	2	3	1	1	5	1	na	1	4	1	0	0	Doesn't know
307	1	4	1	1	2	1	na	1	3	1	0	0	None
308	1	4	1	1	5	1	na	1	4	0	1	0	LSDV, FMDV, RVFV
309	1	3	2	1	2	1	na	1	1	1	0	0	RVFV
310	3	3	1	2	5	1	na	1	4	1	0	0	Doesn't know
311	1	2	1	3	5	0	na	2	1	1	0	0	LSDV, RVFV
312	3	3	2	1	2	0	na	1	4	1	0	0	None
313	1	3	1	1	5	0	na	2	1	1	0	0	Doesn't know
314	2	1	2	1	2	1	na	1	1	1	0	0	LSDV, RVFV
315	2	3	2	2	5	1	na	1	4	1	1	0	None
316	1	3	1	3	5	0	na	1	1	1	0	0	LSDV
317	2	3	2	3	5	1	na	1	4	1	0	0	RVFV, ECFV
318	1	3	1	3	2	1	na	1	3	1	0	0	None
319	2	1	2	1	2	1	na	0	1	1	0	0	LSDV
320	2	3	3	3	5	0	na	1	4	1	0	0	RVFV, ECFV
321	3	3	2	3	2	0	na	1	1	1	0	0	None
322	2	1	2	1	2	1	na	1	1	1	0	0	LSDV, RVFV
323	2	3	2	1	5	1	na	1	4	1	0	0	Doesn't know
324	1	3	2	3	2	1	na	1	3	1	0	0	RVFV
325	3	3	2	2	5	1	na	3	4	1	0	0	LSDV, FMDV, RVFV
326	2	1	3	1	2	1	na	2	1	1	0	0	LSDV, RVFV
327	2	1	3	2	5	0	na	1	1	1	0	0	RVFV
328	2	1	3	1	2	1	na	2	1	1	0	0	LSDV, RVFV
329	2	3	3	3	5	1	na	1	4	1	0	0	RVFV, ECFV
330	2	3	2	1	5	1	na	1	4	1	0	0	Doesn't know
331	1	3	1	3	2	1	na	1	4	1	0	0	None
332	1	3	1	1	2	1	na	0	4	1	0	0	None
333	3	3	3	1	5	1	na	1	4	1	0	0	None
334	3	3	3	1	2	1	na	1	1	0	0	0	RVFV
335	2	3	2	1	5	1	na	3	1	1	0	0	Doesn't know
336	1	3	1	1	5	1	na	1	4	0	0	0	LSDV, RVFV, Anthrax V.
337	2	1	2	2	2	1	na	1	1	1	0	0	RVFV
338	2	3	2	1	5	1	na	1	1	1	0	0	Doesn't know
339	1	3	1	1	5	1	na	1	4	0	0	0	LSDV, RVFV, Anthrax V.
340	2	1	2	1	2	1	na	2	1	1	0	0	LSDV, RVFV
341	2	3	2	3	5	1	na	1	1	1	0	0	Doesn't know
342	1	3	1	1	4	1	na	1	1	1	0	0	LSDV, RVFV
343	3	3	2	1	5	1	na	1	4	1	0	0	Doesn't know
344	2	3	2	1	2	1	na	2	1	1	0	0	LSDV, RVFV
345	3	3	3	1	2	1	na	1	4	1	0	0	None
346	1	3	1	3	5	1	na	1	1	1	0	0	LSDV, RVFV, Anthrax V.
347	2	3	2	1	5	1	na	1	1	1	0	0	Doesn't know
348	2	1	2	1	2	1	na	2	1	1	0	0	LSDV, RVFV
349	3	3	2	2	2	1	na	0	3	1	0	0	Anthrax V.
350	1	3	1	3	5	1	na	1	1	1	1	0	None
351	2	3	2	1	2	1	na	2	1	1	0	0	LSDV
352	1	3	1	1	2	1	na	1	1	1	1	0	None
353	2	3	2	1	5	1	na	1	4	1	0	0	Doesn't know
354	1	3	2	1	2	1	na	0	3	1	0	0	Anthrax V.
355	2	1	2	1	2	1	na	2	1	1	0	0	LSDV
356	1	3	1	3	5	1	na	2	4	1	0	0	None
357	2	3	2	3	5	1	na	1	4	1	0	0	Doesn't know
358	1	3	1	1	5	1	na	1	1	1	0	0	LSDV, Anthrax V.
359	3	2	3	3	2	1	na	2	4	1	0	0	RVFV
360	2	1	2	1	2	1	na	2	1	1	0	0	LSDV, RVFV
361	1	3	3	3	1	1	na	1	1	0	0	0	LSDV, RVFV, Anthrax V.
362	3	2	3	3	2	1	na	0	3	1	0	0	Doesn't know
363	2	3	2	1	5	1	na	3	4	1	0	0	None
364	2	3	2	1	2	1	na	2	1	1	0	0	LSDV, RVFV
365	1	3	1	1	1	1	na	2	1	1	1	1	LSDV, RVFV, Anthrax V.
366	2	3	2	2	2	1	na	2	1	1	0	0	LSDV, RVFV
367	3	2	3	3	2	1	na	1	4	1	0	0	RVFV
368	2	3	2	2	2	1	na	1	1	1	1	0	LSDV, RVFV
369	3	2	3	3	2	1	na	0	3	1	0	0	LSDV
370	3	2	3	3	2	1	na	0	4	1	0	0	Doesn't know
371	1	2	3	2	2	1	na	1	4	1	0	0	RVFV
372	1	2	3	2	2	0	na	0	4	1	0	0	None
373	1	3	1	1	2	1	na	2	1	1	0	0	LSDV, RVFV
374	2	3	1	1	5	1	na	1	4	1	0	0	Doesn't know
375	2	3	2	1	2	1	na	1	1	1	1	0	LSDV, RVFV, Anthrax V.
376	1	3	1	1	2	1	na	1	4	1	0	0	RVFV
377	1	4	1	3	5	1	na	1	1	1	0	0	Doesn't know
378	1	4	1	1	3	1	na	1	1	1	0	0	RVFV
379	2	1	2	3	2	1	na	1	1	1	0	0	LSDV, RVFV
380	2	3	3	1	5	1	na	3	1	1	0	0	Doesn't know
381	1	3	1	2	2	1	na	1	1	0	0	0	LSDV, RVFV, Anthrax V.
382	1	4	1	2	2	1	na	2	1	1	0	0	RVFV
383	2	3	2	3	5	1	na	1	4	1	0	0	Doesn't know
384	2	3	2	1	2	1	na	1	1	1	0	0	LSDV, RVFV
385	1	3	1	3	6	1	na	1	4	0	0	0	LSDV, RVFV
386	3	3	1	2	2	1	na	2	4	1	0	0	RVFV
387	2	3	2	1	2	1	na	2	1	1	0	0	RVFV
388	2	3	1	1	5	1	na	1	4	0	1	0	Doesn't know
389	1	4	1	2	2	1	na	1	4	0	0	0	RVFV
390	2	3	2	2	2	1	na	1	1	1	0	0	LSDV, RVFV
391	2	3	2	1	5	1	na	2	4	1	0	0	LSDV, RVFV, Anthrax V.
392	1	3	1	3	2	1	na	1	4	1	0	0	RVFV
393	2	3	1	1	2	1	na	2	1	1	0	0	LSDV
394	1	3	1	2	2	1	na	1	4	1	0	0	RVFV
395	1	3	1	2	2	1	na	2	1	1	0	0	Doesn't know
396	2	3	2	2	2	1	na	1	1	1	0	0	LSDV, RVFV
397	2	3	3	1	5	1	na	1	1	1	0	0	Doesn't know
398	1	3	3	3	4	1	na	1	1	1	0	0	Doesn't know
399	1	4	1	2	2	1	na	1	4	1	0	0	LSDV, RVFV
400	2	3	2	1	2	1	na	2	1	1	0	0	LSDV, RVFV
401	1	3	1	1	2	0	na	1	1	1	0	0	RVFV
402	2	3	2	1	5	1	1	3	4	0	1	0	Doesn't know
403	2	3	2	1	2	1	2	1	1	1	0	0	LSDV, RVFV
404	1	3	2	1	2	1	2	1	4	1	0	0	LSDV, RVFV
405	1	3	1	1	2	1	2	2	1	1	0	0	LSDV, RVFV
406	1	4	1	2	2	1	2	1	3	1	1	0	RVFV
407	1	3	1	2	2	1	2	1	3	1	0	0	None
408	1	4	1	1	2	1	2	1	1	1	0	0	Doesn't know
409	1	4	1	1	2	1	2	2	1	0	1	0	LSDV, RVFV
410	1	4	1	2	2	1	2	2	1	1	0	0	RVFV
411	1	4	1	2	2	1	2	2	1	1	0	0	RVFV
412	2	3	3	1	5	1	2	1	1	1	0	0	LSDV
413	1	4	1	1	2	1	2	1	1	1	1	0	LSDV, RVFV
414	2	3	3	1	2	1	2	1	1	1	0	0	Doesn't know
415	2	3	3	1	5	1	1	1	4	1	0	0	Doesn't know
416	1	4	1	1	2	1	1	2	1	1	0	0	RVFV
417	1	3	3	1	2	1	1	1	1	1	0	0	RVFV
418	1	4	1	3	2	1	1	0	4	1	0	0	RVFV
419	1	4	1	1	2	1	1	1	1	1	0	0	LSDV
420	2	3	3	1	5	1	2	1	4	1	0	0	LSDV, RVFV
421	3	3	1	1	2	1	2	2	1	1	0	0	None
422	3	2	2	2	2	1	2	1	4	1	0	0	RVFV
423	1	4	1	1	2	1	2	1	1	1	0	0	LSDV, RVFV
424	1	3	2	2	2	1	2	1	1	1	1	0	LSDV, RVFV
425	2	1	3	2	5	1	2	0	1	1	0	0	RVFV
426	2	1	2	0	na	1	2	1	1	1	1	0	LSDV, RVFV, Anthrax V.
427	2	3	3	1	5	1	2	1	4	1	0	0	None
428	1	4	1	3	2	1	1	1	1	1	0	0	LSDV, RVFV
429	3	3	3	3	2	1	1	1	1	1	0	0	LSDV
430	1	3	1	2	2	1	2	2	4	0	1	0	RVFV
431	2	3	2	3	2	1	2	1	4	1	0	0	LSDV, RVFV, Anthrax V.
432	2	3	3	1	5	1	2	1	4	1	0	0	Doesn't know
433	1	3	1	2	2	1	2	2	3	1	1	0	RVFV
434	1	4	1	2	2	1	2	2	3	1	1	0	RVFV
435	1	3	2	2	2	1	1	1	1	1	0	0	RVFV
436	1	4	1	2	2	1	2	1	4	1	0	0	RVFV
437	1	4	1	2	2	1	2	1	1	1	0	0	LSDV, RVFV
438	2	3	2	1	5	1	2	1	4	1	0	0	LSDV, RVFV
439	1	3	3	1	5	1	1	2	1	1	1	0	None
440	1	3	1	2	2	1	2	1	4	1	0	0	RVFV
441	1	4	1	1	2	1	2	1	1	1	0	0	LSDV, RVFV
