# Supplementary material for: Evaluation of cattle farmers’ knowledge, attitudes, and practices regarding antimicrobial use and antimicrobial resistance in Rwanda
Source: PLoS One. 2024 Apr 11;19(4):e0300742. doi: 10.1371/journal.pone.0300742 (PMC11008905; doi:10.1371/journal.pone.0300742)
Supplement: S4 Table — (XLSX) [file pone.0300742.s004.xlsx]

## Sheet: Sheet1
S4 Table: Antimicrobial use-related answers in surveyed farms
Antimicrobial use-related questions
SN	Ever used antibiotics?	Who prescribes the antibiotics	Who administers the antibiotics	Frequency antibiotics use in the past 12 months	Ever used antibiotics to promote growth in cattle	Ever heard of antibiotics resistance	Reason for antibiotics use	Common veterinary medicine used in the farm
1	1	2	1	1	1	1	Prevention	Oxytetracycline & Penistreptomycin & Penicillin
2	1	2	2	1	0	1	Prevention	Oxytetracycline & Penistreptomycin & Diminazene
3	1	2	1	1	0	1	Treatment	Oxytetracycline & Penistreptomycin & Tylosin
4	1	1	1	1	1	0	Treatment	Oxytetracycline & Penistreptomycin
5	1	2	2	1	1	1	na	Oxytetracycline & Penistreptomycin
6	1	1	1	0	1	1	Prevention & Treatment	Oxytetracycline & Penistreptomycine
7	1	2	1	1	1	1	Prevention	Oxytetracycline & Penistreptomycin & Phenylbutazone & Butalex
8	1	2	1	1	1	1	Treatment	Oxytetracycline & Penistreptomycin
9	1	1	1	0	1	0	Prevention & Treatment	Oxytetracycline & Penistreptomycin
10	1	1	1	1	1	1	Treatment	Oxytetracycline & Penistreptomycin & Diminazene
11	1	1	1	0	0	1	Prevention & Treatment	Oxytetracycline & Penistreptomycin
12	1	1	1	0	1	0	Treatment	Sulfadimidine
13	0	na	na	na	na	0	na	na
14	1	1	1	0	0	0	Prevention & Treatment & Growth promotion	Oxytetracycline & Penistreptomycin
15	1	1	1	0	1	0	Treatment	Oxytetracyline & Acaricides
16	1	2	2	1	0	1	Prevention	Oxytetracycline & Penistreptomycin
17	1	2	2	1	1	1	Treatment	Acaricides
18	1	1	1	0	1	1	Prevention & Treatment & Growth promotion	Vitamins & Oxytetracycline & Butalex
19	1	2	2	1	0	1	Prevention	Oxytetracycline & Penistreptomycin
20	1	2	1	1	1	1	Treatment	Oxytetracycline & Penistreptomycin
21	1	1	1	0	1	1	Treatment	Oxytetracycline & Penistreptomycin & Ivermectin & Phenylbutazone
22	1	1	1	0	1	0	Treatment	Doesn't know
23	1	2	2	0	0	1	Boost production	Oxytetracycline & Penistrep & Butalex
24	0	na	na	na	na	0	na	na
25	1	1	0	0	1	0	Treatment	Oxytetracycline & Penistreptomycin & Butalex
26	1	2	1	2	1	0	Boost production	Oxytetracycline & Penistreptomycin & Beneral & Novalgin & Vitamin & Bupanol
27	1	2	1	1	1	1	Treatment	Oxytetracycline & Penistreptomycin & Butalex
28	1	2	1	1	0	1	Prevention	Oxytetracycline & Penistreptomycin & Beneral & Novalgin
29	1	2	1	1	0	1	Treatment	Doesn't know
30	1	2	2	1	1	0	Treatment	Oxytetracycline & Penistreptomycin
31	1	1	1	2	1	1	Treatment	Oxytetracycline & Penistreptomycin
32	1	2	1	2	0	1	Treatment	Oxytetracycline & Penistreptomycin & Butalex
33	1	2	1	1	0	1	Prevention	Oxytetracycline & Acaricides
34	1	2	1	1	0	1	Prevention	Oxytetracycline & Penistreptomycin & Novalgin
35	1	1	1	0	1	0	Prevention & Treatment	Oxytetracycline & Penistreptomycin
36	1	2	1	2	0	1	Treatment	Oxytetracycline
37	1	1	1	0	1	0	Treatment	Oxytetracycline & Limoxin
38	1	1	1	0	0	0	Treatment	Oxytetracycline & Penistreptomycin
39	1	2	2	0	1	0	Prevention & Treatment	Oxytetracycline & Penistreptomycin & Diminazene
40	1	1	1	0	1	0	Treatment	Penistreptomycin & Amoxilin & Alamycin & Nilzan
41	1	1	1	0	1	0	Treatment	Oxytetracycline & Penistreptomycin
42	1	2	1	1	0	1	Treatment	Oxytetracycline
43	1	1	1	0	1	0	Treatment	Oxytetracycline & Penistreptomycin
44	0	na	na	na	na	0	na	na
45	1	1	1	0	1	0	Treatment	Oxytetracycline & Nilzan
46	1	1	1	0	1	1	Treatment	Oxytetracycline
47	1	1	1	3	0	1	Treatment	Oxytetracycline & Penistreptomycin
48	1	1	1	0	1	0	Prevention & Treatment	Oxytetracycline & Penistreptomycin & Phenylbutazone
49	1	2	2	1	0	1	Treatment	Oxytetracycline & Butalex
50	1	2	2	0	1	0	Treatment	Oxytetracycline & Penistreptomycin
51	0	na	na	na	na	1	na	na
52	1	2	2	2	1	0	treatment	Oxytetracycline & Penistreptomycin
53	1	2	2	0	0	1	Prevention	Oxytetracycline & Penicillin & Diminazene
54	1	2	2	1	0	1	Prevention & Treatment	Oxytetracycline & Penistreptomycin
55	1	1	1	0	1	1	Treatment	Oxytetracycline & Penistreptomycin
56	1	0	0	0	1	0	Treatment	Oxytetracyline & Antihelmentics & Acaricides
57	1	2	2	1	0	1	Prevention & Treatment	Oxytetracycline & Penistreptomycin & Phenylbutazone
58	1	2	2	0	0	1	Treatment	Oxytetracycline & Penistreptomycin
59	1	2	2	1	1	0	Treatment	Oxytetracycline & Penistreptomycin
60	1	2	2	0	0	1	Prevention	Oxytetracycline & Nolvalgin & Albendzole
61	1	1	1	NA	1	1	Treatment	Oxytetracycline & Penistreptomycin
62	1	2	2	1	0	1	Treatment & Growth promotion	Doesn't know
63	1	2	1	1	0	1	Boost production	Oxytetracycline & Butalex & Albendazole & Intermectin
64	1	1	1	0	1	0	Treatment	Oxytetracycline & Phenylbutazone & Butalex
65	1	1	1	1	1	0	Treatment	Oxytetracycline & Penistreptomycin
66	0	na	na	na	na	1	na	na
67	1	2	2	1	0	1	Prevention	Nilzan & Levamizole
68	1	2	2	1	0	1	Prevention	Albendazole
69	1	1	1	0	1	1	Treatment	Oxytetracycline
70	1	2	2	1	1	0	Treatment	Oxytetracycline & Penistreptomycin & Nilzan
71	1	2	2	0	1	1	Treatment	Nilzan
72	1	2	2	0	0	1	Prevention	Oxytetracycline & Penistreptomycin
73	1	0	0	0	1	0	Treatment	Oxytetracycline & Nilzan & Levamisole
74	1	2	1	1	0	1	Prevention & Treatment	Doesn't know
75	1	2	2	1	0	1	Boost production	Tryponil & Vedium
76	1	0	0	NA	0	0	Treatment & Deworming	Nilzan & Nortraz
77	1	2	2	1	0	1	Prevention	Oxytetracycline & Nilzan
78	0	na	na	na	na	0	na	na
79	1	2	1	1	0	0	Treatment & Growth promotion	Oxytetracycline & Penistreptomycin
80	1	2	2	1	0	1	Prevention	Oxytetracycline & Penistreptomycin
81	1	1	1	0	1	0	Treatment	Oxytetracycline & Penistreptomycin & Anthelmintics
82	1	1	1	1	1	0	Treatment	Doesn't know
83	1	2	2	0	0	1	Treatment	Albendazole & Carbesia & Butalex & Nortraz
84	1	2	1	0	0	1	na	Oxytetracycline
85	1	1	1	0	0	1	Ticks control	Oxytetracycline & Penistreptomycin & Butalex
86	1	0	0	0	1	0	Treatment	Oxytetracycline & Penistreptomycin & Vitamins & Nilzan
87	1	2	2	1	0	1	Boost production	Oxytetracycline & Berenil
88	1	2	2	0	0	1	Treatment	Oxytetracycline & Penistreptomycin
89	1	2	2	2	0	1	Treatment & Ticks control	Nilzan
90	1	2	2	0	0	1	Boost production	Albendazole
91	1	0	0	0	1	0	Treatment	Oxytetracycline & Penistreptomycin & Vitamins
92	1	2	2	2	0	1	Boost production	Oxytetracycline & Nilzan & Levamisole
93	1	1	1	0	1	0	Treatment	Oxytetracycline & Penistreptomycin
94	1	2	2	0	1	0	Boost production	Oxytetracycline & Penistreptomycin
95	1	2	2	0	0	1	Prevention	Oxytetracycline & Penistreptomycin & Phenylbutazone & Butalex & Berenil
96	1	2	2	0	0	1	Prevention	Oxytetracycline & Penistreptomycin
97	1	2	2	1	0	1	Boost production	Oxytetracycline
98	1	2	1	1	0	0	Treatment	Albendazole
99	1	2	1	0	0	0	Treatment	Limoxin & Introvit & Phenylbutazone & Penistreptomycine
100	1	0	0	0	1	0	Treatment	Oxytetracycline
101	1	2	1	0	0	0	Prevention & Treatment	Oxytetracycline
102	1	2	1	0	0	0	Prevention	None
103	1	1	1	0	1	0	Treatment	Oxytetracycline & Penistreptomycin
104	1	2	2	0	1	0	Treatment	Oxytetracycline & Penistreptomycin & Butalex
105	1	2	1	1	0	1	Treatment & Growth promotion	None
106	1	2	1	1	0	1	na	Oxytetracycline
107	1	1	1	2	0	1	Treatment	Doesn't know
108	1	2	1	0	1	1	Treatment	None
109	1	1	1	0	1	0	Treatment	Nilzan & Vitamins
110	1	1	1	0	1	1	Treatment	None
111	1	2	2	1	0	1	Treatment & Boost production	None
112	1	1	1	0	1	0	Treatment	None
113	1	2	2	1	0	0	Treatment	None
114	1	1	1	0	1	1	Treatment	None
115	1	0	0	0	1	0	Prevention & Treatment	Fluconix & Albendazole
116	1	2	1	0	0	1	Prevention	None
117	1	2	2	0	0	1	Prevention	Doesn't know
118	1	0	0	0	1	0	Treatment	None
119	1	1	1	0	1	1	Treatment	Nilzan
120	1	2	2	0	0	1	Treatment & Growth promotion	Doesn't know
121	1	2	2	0	0	1	Treatment & Growth promotion	Vitamins
122	1	2	1	1	0	1	Prevention	Oxytetracycline & Phenylbutazone
123	1	0	1	0	1	0	Treatment	Oxytetracycline & Penistreptomycin
124	1	2	1	0	0	1	Treatment	Oxytetracycline & Penistreptomycin
125	1	1	1	0	1	1	Treatment	Oxytetracycline & Penistreptomycin
126	1	1	1	0	1	0	Treatment	Oxytetracycline
127	1	1	1	0	0	0	Treatment	Oxytetracycline & Penistreptomycin
128	1	2	2	0	1	0	Treatment	Oxytetracycline & Penistreptomycine & Ivermectin & Nilzan & levazan
129	1	1	1	0	1	0	Treatment	Oxytetracycline & Penistreptomycin & Phenylbutazone
130	1	2	1	0	0	1	Treatment	Oxytetracycline & Penistreptomycin & Vapcozin & Phenylbutazone & Carbesia & Butalex
131	1	2	2	0	1	0	Treatment	Oxytetracycline
132	1	1	1	NA	0	0	Treatment	Oxytetracycline & Penistreptomycin
133	1	1	1	1	1	0	Treatment	Oxytetracycline & Phenylbutazone & Butalex
134	1	2	2	1	0	1	Boost production	Oxytetracycline & Penistreptomycin & Butalex
135	1	1	1	0	1	0	Treatment	Oxytetracycline
136	1	2	1	0	0	1	Treatment & Boost production	Penistreptomycin & Ivermectin & Nilzan
137	1	1	1	0	1	0	Treatment	Oxytetracycline & Penistreptomycin & Diminazene
138	1	1	1	0	0	0	Prevention	Oxytetracycline & Nilzan
139	1	1	1	0	1	0	Treatment	Oxytetracycline
140	1	2	1	0	1	0	Treatment	Carbesia & Butalex & Phenylbutazone
141	1	1	1	0	1	0	Treatment	Oxytetracycline
142	1	2	2	1	0	1	Treatment	Oxytetracycline & Penistreptomycin & Novalgine
143	1	1	1	0	1	1	Treatment	Oxytetracycline & Penistreptomycin
144	1	1	1	0	1	1	Treatment	Doesn't know
145	1	2	2	0	1	0	Treatment	Nilzan
146	1	2	2	0	1	0	Treatment	Doesn't know
147	1	2	1	1	0	1	Treatment	Oxytetracycline & Penistreptomycin
148	1	2	2	0	1	1	Treatment	Oxytetracycline & Penistreptomycin
149	1	1	1	0	1	0	Treatment	Oxytetracycline & Penistreptomycin
150	1	2	2	0	0	1	Treatment	Oxytetracycline & Albendazole & Phenyl & Carbesia
151	1	2	2	0	1	0	Treatment	Oxytetracycline & Vitamins & Carbesia & Phenyl
152	1	2	0	1	1	0	Prevention	None
153	1	2	2	1	0	1	Prevention	None
154	1	2	2	1	1	1	Treatment	Rabitraz
155	1	2	2	1	1	1	Treatment	None
156	1	0	0	0	1	0	Treatment	Albendazole
157	1	2	1	1	0	1	Treatment	Doesn't know
158	1	2	2	0	1	1	Treatment	Oxytetracycline & Penistreptomycin & Novalgin
159	1	2	2	2	0	0	Prevention	Oxytetracycline & Penistreptomycin
160	1	2	1	2	0	1	Prevention	Oxytetracycline & Penistreptomycin & Beneral
161	1	2	2	0	1	1	Treatment	Oxytetracycline & Penistreptomycin & Butalex
162	1	2	2	1	0	0	Treatment	Oxytetracycline & Penistreptomycin & Novalgin
163	1	1	1	1	0	0	Treatment	Phenylbutazone & Butalex & Carbesia
164	1	2	0	1	0	1	Prevention	Oxytetracycline & Nilzan & Albendazole & Vitamins
165	1	2	1	0	1	1	Treatment	Nilzan & Fluconix & Acaricides & Calcium
166	1	2	2	2	1	0	Treatment	Oxytetracycline
167	1	2	2	1	0	0	Treatment	Penistreptomycin & Ivermectin & Nilzan
168	1	2	2	1	1	0	Treatment	Phenylbutazone & Oxytetracycline & Penistreptomycin & Butalex & Berenil
169	1	2	1	2	0	0	Treatment	Vitamins & Anthelmentics
170	1	1	2	0	1	1	Treatment	Oxytetracycline & Penistreptomycin
171	1	2	2	1	1	1	Prevention & Treatment	Doesn't know
172	1	2	2	1	1	0	Treatment	Nilzan & Vitamins
173	1	2	2	1	0	0	Treatment	Phenylbutazone & Oxytetracycline & Penistreptomycin
174	1	2	2	3	0	0	Treatment	Oxytetracycline & Penistreptomycin
175	1	1	2	2	1	0	Treatment	Oxytetracycline & Penistreptomycin
176	1	2	0	2	0	0	Treatment	Ivermectin & Nilzan & levazan
177	1	1	1	1	1	1	Prevention	Multivitamin & Ivermectin & Nilzan & Oxytetracycline
178	1	0	0	0	1	0	Treatment	Ivermectin & Nilzan & Penistreptomycin
179	1	1	1	1	1	0	Treatment	Oxytetracycline & Norotraz & Amitraz & Nilzan
180	1	2	2	1	0	1	Treatment	Oxytetracycline & Penistreptomycin
181	1	2	2	1	1	1	Treatment	Nortraz
182	1	1	1	1	0	1	Treatment	Oxytetracycline
183	1	0	0	0	1	0	Prevention & Treatment	Doesn't know
184	1	2	2	1	0	1	na	Oxytetracycline & Berenil
185	1	1	1	0	1	1	Prevention	Oxytetracycline & Penistreptomycin
186	1	0	0	2	1	0	Treatment	Oxytetracycline & Norotraz
187	1	2	0	1	0	1	Treatment	Albendazole & Butalex & Phenylbutazone
188	1	2	2	0	1	1	Treatment	Oxytetracycline
189	1	2	1	1	0	1	Treatment	Doesn't know
190	1	0	0	0	1	0	Treatment	Doesn't know
191	1	2	1	0	0	1	Treatment	Oxytetracycline & Penistreptomycin & Ivermectin & Nilzan & Levazan
192	1	2	1	2	0	1	Treatment	Oxytetracycline & Penistreptomycin
193	1	2	2	1	1	1	Treatment	Doesn't know
194	1	2	2	1	0	1	Treatment	Oxytetracycline
195	1	2	2	1	1	0	Treatment	Macrolan & Albendazole
196	1	2	1	1	0	0	Prevention & Treatment	Albendazole
197	1	2	2	1	0	1	Treatment	nilzan
198	0	na	na	na	na	0	na	na
199	1	2	2	2	0	0	Treatment	Vitamins & Ivermectin
200	1	2	2	1	1	0	Treatment	Oxytetracycline & Penistreptomycin
201	1	2	1	1	1	0	Prevention	None
202	1	2	2	0	1	0	Treatment	None
203	1	2	2	1	0	1	Treatment	Oxytetracycline & Penistreptomycin & Tetracycline
204	1	2	2	1	1	0	Treatment	Oxytetracycline & Penistreptomycin
205	1	2	2	1	0	1	Treatment	Oxytetracycline & Penistreptomycin
206	0	na	na	na	na	0	na	na
207	1	0	0	1	1	0	Treatment	Ivermectin & Nilzan & Levazan & Oxytetracycline
208	1	1	1	0	0	0	Treatment	Oxytetracycline & Penistreptomycin
209	1	2	2	0	1	1	Treatment	Oxytetracycline & Nilzan & Albendazole & Acaricides
210	1	2	2	0	1	0	Treatment	Oxytetracycline & Penicillin
211	1	0	0	0	1	0	Treatment	Oxytetracycline & Penistreptomycin
212	1	2	2	2	1	0	Treatment	Oxytetracycline & Penistreptomycin
213	1	2	2	0	1	1	Treatment	Oxytetracycline & Penistreptomycin
214	1	2	0	1	0	0	Prevention	Oxytetracycline & Penistreptomycin
215	1	2	2	1	1	0	Treatment	Amitraz
216	1	2	2	1	1	1	Treatment	Oxytetracycline & Albendazole & Benero
217	1	2	2	2	1	0	Treatment	Oxytetracycline & Penistreptomycin & Phenylbutazone & Butalex
218	0	na	na	na	na	0	na	na
219	1	1	1	0	0	1	Treatment	Oxytetracycline & Penistreptomycin
220	1	2	2	1	0	0	Prevention	Penistreptomycin & Phenylbutazone
221	1	2	2	1	0	1	Treatment	Oxytetracycline & Introvit & Novalgin
222	0	na	na	na	na	0	na	na
223	1	2	0	1	0	0	Treatment	Oxytetracycline & Penistreptomycin
224	1	1	1	2	1	0	Treatment	Oxytetracycline & Penistreptomycin
225	1	2	0	1	0	1	Boost production	Oxytetracycline & Penistreptomycin & Beneral
226	1	2	1	1	0	1	Prevention	Oxytetracycline & Penistreptomycin & Beneral
227	0	na	na	na	na	1	na	na
228	0	na	na	na	na	1	na	na
229	1	2	2	3	0	0	Treatment	Oxytetracycline & Penistreptomycin & Introvit
230	1	2	1	1	1	1	Prevention	Oxytetracycline & Penistreptomycin & Phenylbutazone & Butalex
231	1	0	0	2	0	0	Treatment	Oxytetracycline & Penistreptomycin & Phenylbutazone
232	1	2	0	3	0	0	Treatment	Oxytetracycline & Penistreptomycin
233	1	2	2	1	1	0	treatment	Oxytetracycline & Penicillin & Phenylbutazone & Butalex
234	1	2	0	1	0	1	Treatment	Oxytetracycline & Penistreptomycin
235	1	2	0	2	1	1	Treatment	Oxytetracycline & Penistreptomycin
236	1	2	2	1	1	1	Treatment	Gentamycin & Biocillin & Novalgin
237	0	na	na	na	na	0	na	na
238	1	2	2	3	0	0	None	Oxytetracycline & Penistreptomycin
239	1	2	2	1	1	0	Treatment	Oxytetracycline & Penistreptomycin
240	1	2	0	2	1	0	Treatment	Oxytetracycline & Penistreptomycin
241	1	2	2	2	0	0	Treatment	Oxytetracycline & Penistreptomycin & Novalgin
242	1	0	0	1	1	0	Treatment	Oxytetracycline & Penistreptomycin
243	1	2	1	0	0	1	Prevention	Oxytetracycline & Penistreptomycin
244	1	2	2	1	1	0	Treatment	Doesn't know
245	1	2	2	2	1	1	Treatment	Oxytetracycline & Albendazole
246	1	0	0	1	0	1	Prevention & Treatment	Oxytetracycline & Nilzan
247	1	1	1	1	0	0	Prevention	Oxytetracycline & Penistreptomycin & Nilzan
248	1	2	2	0	1	0	Treatment	Doesn't know
249	1	0	0	2	1	0	Treatment	Oxytetracycline
250	1	1	1	1	1	0	Treatment	Oxytetracycline & Penistreptomycin & Intertrim
251	0	na	na	na	na	1	na	na
252	1	2	2	1	1	0	Treatment	Oxytetracycline & Penistreptomycin
253	1	2	2	3	1	0	Treatment	Oxytetracycline & Ivermectin & Nilzan,
254	1	0	0	1	1	0	Treatment	Oxytetracycline & Butalex
255	1	2	2	0	1	0	Treatment	Oxytetracycline
256	1	0	0	0	0	1	Treatment	Oxytetracycline
257	1	2	2	1	0	1	Treatment	Albendazole
258	1	1	2	0	0	1	Prevention & Treatment & Growth promotion	Oxytetracycline & Penistreptomycin
259	1	2	2	0	1	0	Treatment	Nortraz & Albendazole
260	1	2	0	2	1	1	Treatment	Oxytetracycline & Butalex & Penistreptomycin & Phenylbutazone
261	1	2	2	1	1	1	Treatment	Oxytetracycline
262	1	2	1	2	1	1	Treatment	Norotraz & Amitraz & Flumitix & Ivermectin & Nilzan & Levazan
263	1	1	1	0	0	1	Treatment	Ivermectin & Nilzan & Levazan
264	1	2	0	3	0	0	Treatment	Oxytetracyline & Vitamins
265	1	2	2	2	0	1	Treatment	Oxytetracycline & Penistreptomycin
266	1	2	2	2	1	0	Treatment	Oxytetracycline & Penistreptomycin & Vitamin & Nilzan
267	1	0	0	0	0	0	Treatment	Doesn't know
268	1	2	2	1	1	0	Treatment	Limoxin & Macrolan-200
269	1	2	2	3	1	1	Prevention	Ivermectin & Nilzan
270	0	na	na	na	na	1	na	na
271	1	0	0	1	1	1	Prevention & Treatment	Oxytetracycline & Penistreptomycin & Beneral
272	1	2	2	1	0	1	Treatment	Oxytetracycline & Penistreptomycin
273	0	na	na	na	na	0	na	na
274	1	2	2	0	1	0	Treatment	Nilzan & Vitamins
275	1	1	1	0	0	0	Treatment	Nortraz
276	1	2	1	1	0	0	Prevention	Doesn't know
277	1	0	0	0	1	0	Treatment	Oxytetracycline & Penistreptomycin & Nilzan
278	1	2	1	0	1	0	Treatment	Oxytetracycline & Penistreptomycin
279	1	1	1	0	0	0	Prevention & Treatment	Oxytetracycline & Penistreptomycin
280	1	2	2	1	1	0	Treatment	Doesn't know
281	1	0	0	1	1	0	Treatment	Oxytetracycline & penistreptomycin & Phenylbutazone
282	0	na	na	na	na	0	na	na
283	1	2	2	1	1	1	Treatment	Oxytetracycline & Penistreptomycin & Butalex
284	1	0	0	1	0	1	Treatment	Oxytetracycline & Penistreptomycin
285	1	2	0	1	0	1	Treatment	Doesn't know
286	1	1	1	0	1	1	Treatment	Oxytetracycline & Calcium & Vitamins & Albendazole
287	1	0	0	0	1	0	Treatment	Albendazole & Intermectin L & Tryponil
288	1	2	2	1	0	1	Treatment	Oxytetracycline
289	0	na	na	na	na	0	na	na
290	1	2	0	3	1	1	Treatment	Oxytetracycline & Penistreptomycin
291	1	2	2	1	0	1	Prevention	Oxytetracycline & Penistreptomycin & Alamycin
292	1	0	0	0	1	0	Treatment	Antihelmentics
293	1	2	0	2	0	0	Treatment	Oxytetracycline & Penistreptomycin
294	1	1	1	0	0	1	Prevention	Oxytetracycline & Penistreptomycin
295	1	0	0	1	1	1	Treatment	Novargine & Butalex
296	1	2	2	1	0	1	Treatment	Oxytetracycline & Penistreptomycin & Phenylbutazone & Butalex & Berenil
297	1	0	0	1	1	0	Treatment	Oxytetracycline
298	1	2	2	1	0	0	Treatment	Nilzan
299	1	2	2	1	1	0	Treatment	Doesn't know
300	0	na	na	na	na	0	na	na
301	0	na	na	na	na	0	na	na
302	1	2	2	1	1	1	Treatment	Oxytetracycline & Butalex & Carbesia & Phenylbutazone
303	0	na	na	na	na	1	na	na
304	1	1	1	1	0	1	Prevention & Treatment	Oxytetracycline & Penistreptomycin
305	1	1	1	1	0	1	Treatment	Oxytetracycline & Penistreptomycin & Butalex
306	1	2	2	1	1	0	Treatment	Oxytetracycline
307	1	2	2	0	0	0	Treatment	Vitamins & Nilzan
308	1	2	2	2	1	1	Treatment	Oxytetracycline
309	1	2	2	1	1	1	Treatment	Oxytetracycline & Penistreptomycin
310	1	2	2	0	1	0	Treatment	Oxytetracycline & albendazole
311	1	2	2	0	1	1	Prevention & Treatment	Oxytetracycline & Penistreptomycin
312	1	2	2	2	1	0	Treatment	Oxytetracycline & Penistreptomycin
313	1	2	2	1	0	0	Treatment	Oxytetracycline & Ivermectin
314	1	2	2	2	0	1	Treatment	Oxytetracyline & Nilzan
315	1	2	2	1	1	0	Doesn't know	Oxytetracycline
316	1	2	2	1	0	0	Treatment	Doesn't know
317	1	2	2	0	1	1	Treatment	Oxytetracycline & Penistreptomycin
318	1	2	2	1	1	1	Treatment	Oxytetracycline & Vitamins
319	1	2	2	2	0	1	Treatment	Oxytetracycline & penistreptomycin & Phenylbutazone & Butalex
320	1	2	2	0	0	1	Treatment	Oxytetracycline & Phenylbutazone & Butalex
321	1	2	2	2	1	0	Treatment	Doesn't know
322	1	2	2	1	0	0	Prevention	Doesn't know
323	1	1	1	0	1	0	Treatment	Oxytetracycline & Phenylbutazone
324	0	na	na	na	na	0	na	na
325	1	2	2	1	1	0	Treatment	Oxytetracycline & Penistreptomycin
326	1	2	2	3	0	0	Treatment	None
327	1	2	2	1	1	1	Treatment	Oxytetracycline & Penistreptomycin
328	1	2	2	1	0	1	Prevention & Treatment	None
329	1	1	1	1	1	1	Prevention & Treatment	None
330	1	0	0	0	1	0	Treatment	Vitamins & Fluconix
331	0	na	na	na	na	0	na	na
332	1	2	2	2	1	0	Treatment	Oxytetracycline & Penistreptomycin & Phenylbutazone & Butalex
333	1	0	0	0	1	0	Treatment	Oxytetracycline & Novalgin & Phenylbutazone
334	1	2	2	2	1	0	Treatment	Penicillin & Novalgin & Phenylbutazone
335	1	2	2	1	1	0	Treatment	Oxytetracycline
336	0	na	na	na	na	1	na	na
337	0	na	na	na	na	0	na	na
338	1	2	2	1	1	0	Treatment	Oxytetracycline & Biocilin
339	1	2	2	0	0	1	Prevention & Treatment	Oxytetracycline & Penistreptomycin
340	1	2	2	3	0	1	Treatment	Oxytetracycline & Penistreptomycin
341	0	na	na	na	na	0	na	na
342	0	na	na	na	na	1	na	na
343	0	na	na	na	na	0	na	na
344	1	2	2	2	0	0	na	Oxytetracycline & Penistreptomycin
345	1	2	2	1	1	0	Prevention & Treatment	Oxytetracycline & Penistreptomycin & Novalgin
346	1	2	2	2	1	1	Treatment	Oxytetracycline & Phenylbutazone & Gentamycin & Diminazene & Intromedium
347	1	2	2	1	1	0	Treatment	Oxytetracycline & Penistreptomycin & Butalex
348	0	na	na	na	na	1	na	na
349	1	2	2	2	1	0	Treatment	Vitamins & Ivermectin & Nilzan & Oxytetracycline
350	1	2	2	1	0	0	Treatment	Oxytetracycline & Penistreptomycin
351	0	na	na	na	na	1	na	na
352	0	na	na	na	na	1	na	na
353	1	2	2	1	1	0	Treatment	Oxytetracycline & Penistreptomycin & Alamycin
354	1	2	2	1	1	0	Treatment	Oxytetracycline & Penistreptomycin & Phenylbutazone & Butalex & Novalgin
355	1	2	2	3	0	1	Treatment	Oxytetracycline & Penistreptomycin
356	1	2	2	1	0	0	Treatment	Limoxin & Phenylbutazone
357	1	2	2	1	1	0	Treatment	Butachem & Phenylbutazone
358	1	2	2	2	0	1	Treatment	Doesn't know
359	1	2	2	1	1	0	Treatment	Nilzan
360	1	2	2	1	0	0	Treatment	Oxytetracycline & Penistreptomycin & Tylosin & Berenil
361	1	2	2	1	1	1	Treatment	Oxytetracycline & Butalex & Diminakel
362	1	2	2	1	1	0	Treatment	Oxytetracycline & Penistreptomycin & Gentamycin
363	1	0	0	0	1	0	Treatment	Oxytetracycline & Penistreptomycin
364	0	na	na	na	na	0	na	na
365	1	1	1	1	0	1	Treatment	Oxytetracycline & Penistreptomycin & Beneral & Butalex & Opticlox
366	1	2	2	3	0	1	Treatment	Oxytetracycline
367	1	1	0	1	1	0	Treatment	Oxytetracycline & Penistreptomycin
368	1	2	2	1	0	0	Treatment	Oxytetracycline & Penistreptomycin
369	1	2	2	1	1	1	Treatment	Oxytetracycline & Penistreptomycin & Phenylbutazone & Butalex
370	1	2	2	1	0	0	Treatment	Nilzan
371	0	na	na	na	na	0	na	na
372	0	na	na	na	na	0	na	na
373	1	2	2	3	0	1	na	Oxytetracycline & Penistreptomycin & Butalex
374	1	2	2	1	1	0	Treatment	Oxytetracycline & Albendazole & Tryponil
375	1	2	2	1	0	1	Treatment	Oxytetracycline & Beneral
376	1	2	2	1	1	0	Treatment	Oxytetracycline & Penistreptomycin & Beneral
377	1	2	2	1	1	0	Treatment	Oxytetracycline & Penistreptomycin
378	1	0	2	1	1	0	Treatment	Penistreptomycin
379	1	2	2	1	1	1	Treatment	Oxytetracycline & Penistreptomycin
380	1	2	2	0	1	0	Treatment	Oxytetracycline & Penistreptomycin & Phenylbutazone
381	1	2	2	1	1	1	Treatment	Oxytetracycline & Penistreptomycin
382	1	1	1	0	1	1	Treatment	Oxytetracycline & Butalex & Phenylbutazone & Tylosin
383	1	0	0	0	1	0	Treatment	Oxytetracycline & Penistreptomycin & Butalex & Phenylbutazone
384	1	2	2	1	0	0	Prevention	Oxytetracycline
385	1	2	2	1	0	1	Treatment	Oxytetracycline & Vedium
386	1	1	1	1	1	0	Treatment	Nilzan & Nortraz
387	1	2	2	2	0	0	Treatment	Penistreptomycin & Phenylbutazone
388	1	2	2	2	0	0	Treatment	Oxytetracycline & Penistreptomycin
389	1	2	2	0	0	0	Treatment	Oxytetracycline & Penistreptomycin
390	1	2	2	2	0	0	Treatment	Oxytetracycline & Penistreptomycin
391	0	na	na	na	na	0	na	na
392	1	2	2	0	0	1	Treatment	Oxytetracycline & Penistreptomycin
393	1	2	2	1	1	0	Prevention	Oxytetracycline
394	1	2	2	0	1	0	Treatment	Oxytetracycline
395	1	2	2	0	0	1	Prevention & Treatment	Albendazole & Nilzan & Wormcid
396	1	2	2	1	0	1	Treatment	Flumitix & Norotraz & Amitraz &Vapcozin
397	1	2	2	0	1	0	Treatment	Oxytetracycline & Penistreptomycin
398	1	2	2	NA	1	1	Treatment	Oxytetracycline & Penistreptomycin & Nilzan & Beneral & Alamycin
399	1	2	2	1	1	1	Treatment	Oxytetracycline & Penistreptomycin & Norotraz
400	1	2	2	1	0	1	Treatment	Oxytetracycline & Penistreptomycin
401	0	na	na	na	na	1	na	na
402	1	2	2	0	1	0	Treatment	Oxytetracycline
403	1	2	2	2	0	0	Prevention	Oxytetracycline
404	1	2	2	0	0	1	Treatment	Nilzan
405	1	1	1	0	1	0	Treatment	Doesn't know
406	1	2	2	1	0	1	Treatment	Doesn't know
407	1	1	1	0	1	1	Treatment	Oxytetracycline & phenylbutazone
408	1	2	2	0	1	1	Treatment	Oxytetracycline & Penistreptomycin
409	1	2	2	2	0	1	Treatment	Oxytetracycline & Penistreptomycin & Phenylbutazone & Vitamins
410	1	2	2	2	0	0	Treatment	Oxytetracycline & Penistreptomycin
411	1	2	2	1	1	0	Treatment	Doesn't know
412	1	2	2	2	1	0	Treatment	Oxytetracycline & Diminazene
413	1	2	2	2	0	0	Treatment	Oxytetracycline
414	1	2	2	2	0	1	Treatment	Oxytetracycline
415	1	2	2	1	1	0	Treatment	Doesn't know
416	0	na	na	na	na	0	na	na
417	1	2	2	1	0	1	Treatment	Oxytetracycline
418	1	2	2	1	1	0	Treatment	Doesn't know
419	1	2	2	2	0	0	Treatment	Oxytetracycline
420	0	na	na	na	na	0	na	na
421	1	2	2	0	0	1	Treatment	Oxytetracycline & Penistreptomycin & Phenylbutazone & Beneral & Butalex
422	1	2	2	1	0	1	Treatment	Oxytetracycline & Penistreptomycin
423	1	2	2	1	0	1	Treatment	Oxytetracycline
424	1	1	1	1	0	1	Treatment	Doesn't know
425	1	2	2	0	0	1	Treatment	Oxytetracycline & Phenylbutazone & Butalex
426	1	2	1	2	0	0	Treatment	Oxytetracycline & Penistreptomycin
427	1	2	2	1	1	0	Treatment	Oxytetracycline & Penistreptomycin & Vitamins
428	0	na	na	na	na	0	na	na
429	0	na	na	na	na	0	na	na
430	1	2	2	1	1	0	Prevention & Treatment	Oxytetracycline & Penistreptomycin
431	1	2	2	1	1	0	Treatment	Oxytetracycline & Penistreptomycin
432	1	0	0	1	1	0	Treatment	Oxytetracycline
433	1	1	1	0	1	1	Prevention & Treatment	Oxytetracycline & Intertrim
434	1	2	2	0	1	0	Treatment	Oxytetracycline & Penistreptomycin
435	1	2	2	1	1	1	Treatment	Ketosol
436	1	2	2	1	1	1	Prevention & Treatment	None
437	1	2	2	1	0	0	Treatment	Oxytetracycline & Penistreptomycin
438	1	2	2	0	1	0	Treatment	None
439	1	2	2	1	0	1	Prevention	None
440	1	1	2	0	1	1	Treatment	Albendazole
441	1	2	2	2	0	0	Treatment	None
