# Supplementary material for: Evaluation of cattle farmers’ knowledge, attitudes, and practices regarding antimicrobial use and antimicrobial resistance in Rwanda
Source: PLoS One. 2024 Apr 11;19(4):e0300742. doi: 10.1371/journal.pone.0300742 (PMC11008905; doi:10.1371/journal.pone.0300742)
Supplement: S5 Table — (XLSX) [file pone.0300742.s005.xlsx]

## Sheet: Sheet1
S5 Table: Knowledge-related answers from the study participants
Knowledge-related questions
SN	antibiotics are food supplement for livestock	antibiotics are medicine for livestock	antibiotics are both medicine and food supplement	Can antibiotics be useful for weight gain in animals?	Can antibiotics be useful for tick borne diseases?	Can antibiotics show side effects after use?	Can bacteria develop resistance to antibiotics?	What do you think are impacts of antibiotics resistance?	Humans can have the same pathogen causing diseases as animals	What do you think are modes of transmission for resistant pathogens from animals to humans?
1	1	1	1	1	1	1	1	1	1	1
2	0	1	0	0	0	0	0	1	1	1
3	0	1	0	0	1	0	1	1	0	1
4	1	1	1	1	0	0	1	0	0	0
5	0	1	0	0	0	0	1	0	1	1
6	1	1	0	1	0	0	0	0	0	0
7	1	1	1	1	1	0	1	1	1	1
8	1	1	1	0	0	0	1	0	1	1
9	1	1	1	1	0	0	0	0	0	0
10	0	1	0	0	1	0	1	1	1	1
11	0	1	0	0	0	1	1	0	0	1
12	1	1	1	1	0	0	0	0	0	0
13	1	0	1	1	1	0	1	0	0	0
14	0	1	0	0	0	1	0	0	0	0
15	1	1	0	1	0	0	0	0	0	0
16	0	1	1	0	1	0	0	0	0	1
17	1	0	1	1	1	1	1	1	1	1
18	0	1	0	0	0	1	0	0	0	0
19	1	1	1	0	0	1	1	1	1	1
20	1	0	1	1	1	0	1	1	1	1
21	0	1	1	0	0	0	1	0	0	0
22	1	1	1	1	0	0	0	0	0	0
23	1	1	1	0	0	1	1	0	1	1
24	1	0	1	1	1	0	0	0	0	0
25	0	1	1	1	0	0	0	0	0	0
26	1	1	1	0	0	0	1	0	1	1
27	1	0	1	1	1	0	1	0	1	1
28	1	1	1	0	0	0	1	0	0	1
29	0	1	0	0	1	0	1	0	1	1
30	1	1	1	1	0	0	0	0	0	0
31	1	1	1	1	1	0	1	0	1	1
32	1	1	1	0	1	0	1	0	0	1
33	0	1	0	0	1	0	1	0	1	1
34	1	1	1	0	0	0	1	0	1	1
35	0	1	1	0	0	1	0	0	1	1
36	1	1	1	0	1	0	1	0	0	1
37	1	1	0	0	0	0	0	0	0	0
38	0	1	1	0	0	0	0	0	0	0
39	1	1	1	1	0	0	0	0	0	0
40	0	1	1	1	0	1	0	0	0	0
41	0	1	0	0	0	1	0	1	0	0
42	0	1	0	0	0	0	1	0	1	1
43	1	1	1	1	1	0	0	0	0	0
44	1	1	1	0	0	0	1	0	1	1
45	1	1	1	1	0	1	0	0	0	0
46	1	1	1	0	0	1	0	1	1	1
47	1	1	1	0	1	1	1	0	0	1
48	1	1	1	1	0	0	0	0	0	0
49	0	1	0	0	0	0	1	1	1	1
50	0	1	1	0	0	1	0	0	1	0
51	0	1	0	0	0	1	1	0	1	1
52	1	1	1	1	0	0	0	0	0	0
53	1	1	1	0	0	1	1	0	0	1
54	0	1	0	0	0	1	1	0	1	1
55	0	1	1	0	0	0	1	0	0	0
56	1	1	1	1	0	0	0	0	0	0
57	0	1	0	0	0	1	1	0	1	1
58	0	1	0	0	0	1	1	0	1	1
59	1	1	1	1	0	0	0	0	0	0
60	1	1	1	0	1	0	1	0	0	1
61	0	1	0	0	1	1	1	0	1	1
62	0	1	0	0	0	1	1	0	1	1
63	0	1	1	0	0	0	1	0	1	1
64	0	1	1	1	0	0	0	0	0	0
65	1	1	1	1	1	0	0	0	0	0
66	1	1	1	0	1	1	1	0	0	1
67	0	1	0	0	0	1	1	0	1	1
68	1	1	1	0	1	0	1	0	1	1
69	0	1	0	0	0	1	1	0	1	1
70	1	1	1	1	0	0	0	0	0	0
71	1	1	0	1	0	0	1	0	1	1
72	1	0	1	0	0	0	1	0	1	1
73	1	0	1	1	0	0	0	0	0	0
74	0	1	0	0	0	1	1	0	1	1
75	1	1	1	0	0	0	1	0	0	1
76	0	1	0	0	0	0	0	0	0	0
77	0	1	0	0	0	1	1	0	1	1
78	1	1	0	1	0	0	0	0	0	0
79	1	1	1	0	0	1	1	0	0	1
80	0	1	0	0	0	1	1	0	0	1
81	0	1	1	1	0	0	0	0	0	0
82	1	0	1	1	0	0	0	0	0	0
83	0	1	0	0	0	0	1	0	1	1
84	1	1	1	0	1	1	1	0	1	1
85	0	1	0	0	0	1	1	0	1	1
86	1	1	1	1	0	0	0	0	0	0
87	1	1	1	0	0	0	1	0	0	1
88	0	1	0	0	0	1	1	0	1	1
89	0	1	0	0	0	1	1	0	1	1
90	1	1	1	0	0	0	1	0	0	1
91	1	1	0	1	0	0	0	0	0	0
92	1	1	1	0	1	0	1	0	0	1
93	0	1	0	0	0	0	0	0	0	0
94	1	1	1	1	0	0	0	0	0	0
95	0	1	0	0	0	1	1	0	1	1
96	0	1	0	0	0	1	1	0	1	1
97	1	1	1	0	1	0	1	0	0	1
98	0	1	0	0	1	0	0	0	0	0
99	1	1	0	0	0	0	0	0	0	0
100	1	1	0	1	1	0	0	0	0	0
101	1	1	1	0	1	0	1	0	0	1
102	0	1	0	0	1	0	0	0	0	0
103	0	1	1	0	0	0	0	0	1	1
104	1	1	0	1	0	0	0	0	0	0
105	1	1	1	0	0	0	1	0	1	1
106	1	1	1	0	1	0	1	0	0	1
107	0	1	0	0	1	0	1	0	0	0
108	1	1	1	1	0	1	1	1	1	1
109	1	1	0	1	0	0	0	0	0	0
110	1	1	1	1	1	0	1	0	0	0
111	1	1	1	0	0	0	1	0	0	1
112	1	1	0	1	0	0	0	0	0	0
113	0	1	0	0	1	0	0	0	0	0
114	1	1	1	1	1	0	1	0	1	1
115	1	1	1	1	0	0	0	0	0	0
116	1	1	1	0	0	0	1	0	0	1
117	1	1	1	0	1	0	1	0	0	1
118	1	1	0	1	0	0	0	0	0	0
119	0	1	0	1	0	1	1	0	1	1
120	0	1	0	0	0	0	1	0	1	0
121	0	1	0	0	0	1	1	0	1	1
122	1	1	1	0	1	0	1	0	0	1
123	0	1	0	0	0	0	0	0	0	0
124	1	1	1	0	1	0	1	0	0	1
125	1	1	1	1	0	1	1	0	0	0
126	1	1	1	1	0	0	0	0	1	1
127	0	1	1	0	0	1	0	1	0	0
128	1	1	1	1	0	0	0	0	0	0
129	1	1	1	1	0	0	0	0	0	0
130	1	1	1	0	0	0	1	0	0	1
131	1	1	0	1	0	0	0	0	0	0
132	0	0	0	0	0	0	0	0	0	0
133	0	1	0	1	0	1	0	0	0	0
134	1	1	1	0	1	1	0	0	1	1
135	0	1	1	0	0	1	0	0	1	1
136	1	1	1	0	0	0	1	0	0	1
137	1	1	0	1	0	0	0	0	1	0
138	1	1	1	1	0	1	0	0	0	0
139	1	1	1	1	1	0	0	0	0	0
140	1	1	1	1	0	0	0	0	0	0
141	1	1	0	1	0	1	0	0	0	0
142	1	1	0	0	0	0	1	0	0	1
143	1	1	0	0	0	1	1	0	1	1
144	1	1	1	1	1	0	1	0	1	1
145	1	1	1	1	0	0	0	0	1	0
146	0	1	0	0	0	0	0	0	1	1
147	1	1	1	0	1	0	1	0	0	1
148	0	1	0	0	0	0	1	1	1	1
149	1	1	1	1	0	0	0	0	0	0
150	1	1	1	0	1	0	1	0	0	1
151	1	1	1	1	0	0	1	0	0	0
152	1	1	0	1	1	1	1	0	0	0
153	1	1	1	0	1	0	1	0	0	1
154	0	1	0	0	1	0	1	0	1	1
155	0	1	0	0	0	0	1	1	1	1
156	1	1	1	1	1	0	0	0	0	0
157	1	1	0	0	1	1	1	0	0	1
158	0	1	1	0	0	0	1	1	1	1
159	1	1	1	0	0	1	0	0	0	0
160	1	1	1	0	0	0	1	0	1	1
161	0	1	1	0	0	0	1	1	1	1
162	1	1	1	1	0	0	0	0	0	0
163	1	1	1	0	0	0	0	0	0	0
164	1	1	1	0	0	0	1	0	0	1
165	1	1	1	0	0	0	1	1	1	1
166	1	1	1	1	0	1	1	0	0	0
167	1	1	1	0	1	0	1	0	0	1
168	0	1	0	0	0	1	0	0	0	0
169	1	1	1	0	0	0	1	0	0	1
170	0	1	0	0	1	1	1	1	1	1
171	1	1	1	0	0	0	1	0	0	0
172	1	1	1	0	0	0	0	0	0	0
173	1	1	1	0	0	0	1	0	0	1
174	0	1	0	0	0	0	0	0	0	0
175	1	1	1	1	0	0	0	0	0	0
176	0	1	0	0	0	1	0	0	0	0
177	0	1	0	0	0	1	1	0	1	1
178	1	1	0	1	0	0	0	0	0	0
179	1	1	1	0	0	1	0	0	0	0
180	0	1	0	0	0	1	1	0	1	1
181	1	1	1	1	0	0	1	0	0	1
182	0	1	0	0	0	1	1	0	0	1
183	1	1	1	1	0	0	0	0	0	0
184	1	1	1	1	0	0	1	0	0	1
185	1	1	1	0	1	1	1	0	1	1
186	1	1	1	1	0	0	0	0	0	0
187	1	1	1	0	0	0	1	0	0	1
188	1	1	0	0	0	0	1	0	1	1
189	1	1	1	0	1	0	1	0	0	1
190	1	1	1	1	0	0	0	0	0	0
191	1	1	1	1	1	0	1	1	1	1
192	1	1	0	0	1	1	1	0	0	1
193	1	1	1	1	0	0	0	0	0	0
194	1	1	1	0	1	0	1	0	0	1
195	0	1	0	0	0	0	0	0	1	1
196	0	0	0	0	0	0	0	0	0	0
197	1	1	1	0	1	0	1	0	0	1
198	0	0	0	0	0	0	0	0	0	0
199	1	1	1	0	1	0	1	0	0	1
200	1	0	1	1	0	0	0	0	0	0
201	1	0	1	1	0	1	0	0	0	0
202	0	1	0	0	0	0	1	0	1	1
203	1	1	1	0	1	0	1	0	0	1
204	1	1	1	1	1	0	0	0	0	0
205	1	1	1	0	1	0	1	0	0	1
206	0	0	0	0	0	0	0	0	1	1
207	1	1	1	1	1	0	0	0	1	0
208	0	1	0	0	0	1	0	0	0	0
209	1	1	1	1	1	0	1	1	1	1
210	0	1	0	0	0	1	0	0	1	1
211	1	1	0	1	0	0	0	0	1	0
212	1	1	1	0	0	0	0	0	0	0
213	0	1	0	0	0	0	1	0	1	1
214	1	1	1	0	0	1	0	0	0	0
215	0	0	0	0	0	0	0	0	1	1
216	0	1	0	0	0	0	1	0	1	1
217	0	1	0	0	0	0	0	0	1	1
218	0	1	0	0	0	0	0	0	1	1
219	0	1	1	0	0	1	1	0	1	1
220	0	0	0	0	0	1	0	0	0	0
221	1	1	1	0	0	0	1	0	1	1
222	0	1	0	0	0	0	0	0	1	1
223	1	1	1	0	0	0	1	0	0	1
224	1	1	1	1	0	0	0	0	1	0
225	1	1	1	0	1	0	1	0	0	1
226	1	1	1	1	0	0	1	0	1	1
227	0	0	0	0	0	0	1	1	1	1
228	0	0	0	0	0	0	1	0	1	1
229	1	1	1	0	0	0	0	0	0	1
230	1	1	1	0	0	0	1	0	1	1
231	0	0	0	0	0	0	0	0	0	0
232	1	1	1	0	1	0	1	0	0	1
233	1	1	1	0	0	0	0	0	0	0
234	1	1	1	0	0	0	1	0	0	1
235	0	1	0	0	0	0	1	0	1	1
236	1	1	0	1	1	0	1	0	1	1
237	1	1	1	0	1	0	0	0	0	1
238	0	0	0	0	0	0	0	0	0	0
239	1	1	1	0	0	0	0	0	0	1
240	1	1	1	0	1	0	1	0	0	1
241	0	1	0	0	0	0	0	0	1	1
242	1	1	1	1	0	0	0	0	0	0
243	1	1	1	1	1	0	1	0	1	1
244	1	1	0	1	0	0	0	0	0	0
245	1	1	1	1	1	0	1	0	1	1
246	0	0	0	0	0	0	1	1	1	1
247	1	1	0	0	1	0	0	0	0	0
248	1	1	0	0	0	0	0	0	1	0
249	0	0	0	0	0	1	0	0	0	0
250	1	1	0	1	0	0	0	0	0	0
251	1	1	1	1	1	1	1	0	1	1
252	1	1	1	0	0	0	1	0	0	1
253	1	1	1	0	1	0	1	0	0	1
254	0	1	0	0	0	0	0	0	1	1
255	1	1	0	1	0	0	0	0	0	0
256	1	1	0	0	1	1	1	0	1	1
257	1	1	1	0	0	0	1	0	1	1
258	0	1	0	0	0	1	1	0	1	1
259	1	1	0	1	0	0	0	0	0	0
260	1	1	1	0	0	0	1	0	0	1
261	1	1	0	0	1	1	1	0	1	1
262	1	0	1	1	1	0	1	0	1	1
263	0	1	0	0	0	1	1	0	1	1
264	1	1	1	0	1	1	1	0	1	1
265	0	1	0	0	0	1	1	0	1	1
266	1	1	1	0	0	0	0	0	1	1
267	0	0	0	0	0	0	0	1	1	1
268	1	0	0	1	0	0	0	0	1	1
269	1	1	1	0	1	0	1	0	0	1
270	0	0	0	0	0	0	1	0	1	1
271	0	1	0	0	0	0	1	1	0	0
272	1	1	1	0	1	0	1	0	1	1
273	1	1	1	0	0	0	1	0	0	1
274	1	1	0	1	0	0	0	0	1	0
275	0	0	0	0	0	0	0	0	0	0
276	1	1	1	0	0	0	1	0	0	1
277	0	1	0	0	0	0	0	1	0	0
278	1	1	0	1	0	0	0	0	1	1
279	0	1	0	0	0	0	0	0	0	0
280	1	1	0	0	0	0	0	0	0	0
281	0	1	0	0	0	0	0	0	0	0
282	0	0	0	0	0	0	0	0	0	0
283	1	1	0	1	0	0	0	1	0	0
284	1	1	0	0	0	1	1	0	1	1
285	1	1	1	0	1	0	1	0	0	1
286	0	1	0	0	0	1	1	1	1	1
287	1	1	0	1	0	0	0	0	0	0
288	1	1	1	0	1	0	1	0	0	1
289	0	1	0	0	0	0	0	0	1	1
290	1	1	1	0	1	0	1	0	0	1
291	0	1	0	0	0	1	1	0	1	1
292	1	1	0	1	0	0	0	0	1	1
293	1	1	1	0	1	0	1	0	0	1
294	0	1	0	0	0	0	1	0	1	1
295	0	1	0	0	0	0	1	0	1	1
296	0	1	0	0	1	0	1	0	1	1
297	1	1	1	1	0	0	0	0	0	0
298	0	1	0	0	1	0	0	0	0	0
299	1	1	0	0	0	0	0	0	0	0
300	1	0	1	1	1	0	0	0	0	0
301	0	0	0	0	0	0	0	0	1	1
302	1	1	0	1	0	0	0	0	1	1
303	0	0	0	0	0	0	1	0	1	1
304	0	1	0	0	0	0	1	0	0	0
305	0	1	0	0	0	0	1	0	1	1
306	1	0	0	1	0	0	0	0	1	1
307	0	0	0	0	0	0	0	0	1	1
308	1	1	1	1	0	0	0	1	0	0
309	0	0	0	0	0	0	1	0	1	1
310	1	1	1	1	0	0	0	0	0	0
311	1	1	1	1	1	0	1	0	1	1
312	0	0	0	0	0	0	0	0	0	0
313	0	1	0	0	0	1	0	0	0	0
314	1	1	1	0	1	0	1	0	0	1
315	1	1	0	1	0	0	0	0	1	1
316	0	1	0	0	0	0	0	0	0	0
317	1	1	1	1	0	0	0	1	0	0
318	0	0	0	0	0	0	1	0	1	1
319	1	1	1	0	1	0	1	0	0	1
320	0	1	0	0	0	0	1	0	1	1
321	0	0	0	0	0	0	0	0	1	1
322	1	1	1	0	1	0	1	0	0	1
323	1	1	1	1	0	0	0	0	1	1
324	0	0	0	0	0	0	0	0	1	1
325	1	1	0	1	0	0	0	0	0	0
326	1	1	1	0	1	0	1	0	1	1
327	1	1	1	1	1	0	1	0	1	1
328	1	1	1	0	1	0	1	0	0	1
329	1	1	1	1	1	0	1	0	1	1
330	1	1	0	1	0	0	0	0	0	0
331	0	0	0	0	0	0	0	0	1	1
332	0	0	0	0	0	0	0	0	1	1
333	1	1	0	1	0	0	0	0	0	0
334	0	0	0	0	0	0	0	1	1	1
335	1	1	0	1	0	0	0	0	0	0
336	1	1	1	0	1	0	1	0	1	1
337	1	1	1	0	1	0	1	0	0	1
338	1	1	1	1	0	0	0	0	0	0
339	1	1	1	1	1	0	1	0	1	1
340	1	1	1	0	1	0	1	0	1	1
341	0	0	0	0	0	0	0	0	1	1
342	1	1	1	1	1	0	1	0	1	1
343	1	0	0	0	0	0	0	0	0	0
344	1	1	1	0	1	0	1	0	1	1
345	0	1	0	0	0	0	0	1	1	1
346	1	1	1	0	1	0	1	0	1	1
347	1	1	0	1	0	0	0	0	0	0
348	1	1	1	0	1	0	1	0	0	1
349	0	1	1	0	0	0	0	0	1	1
350	0	1	0	0	0	0	0	0	0	0
351	1	1	1	0	1	0	1	0	0	1
352	0	0	0	0	0	0	1	0	0	0
353	1	1	1	1	0	0	0	0	0	0
354	0	1	0	0	0	0	0	0	1	1
355	1	1	1	0	1	0	1	0	0	1
356	0	1	0	0	0	0	0	0	0	0
357	1	1	1	1	0	0	0	0	0	0
358	1	1	0	0	1	0	1	0	1	1
359	0	1	0	0	0	0	0	0	1	1
360	1	1	1	0	1	0	1	1	0	1
361	1	1	1	1	1	0	1	1	1	1
362	0	1	0	0	0	0	0	0	1	1
363	1	1	1	1	0	0	0	0	0	0
364	1	0	1	0	1	0	1	0	0	1
365	0	1	0	0	1	0	1	0	1	1
366	1	1	1	0	1	0	1	0	0	1
367	0	1	0	0	0	1	0	1	1	1
368	1	1	1	0	1	0	1	0	0	1
369	0	0	0	0	0	0	1	1	1	1
370	0	1	0	0	0	0	0	0	0	0
371	0	0	0	0	0	0	0	0	1	1
372	0	0	0	0	0	0	0	0	1	1
373	1	1	1	0	1	1	1	0	1	1
374	1	1	1	1	0	0	0	0	0	0
375	1	1	1	0	1	0	1	0	1	1
376	1	0	1	1	1	0	0	0	0	0
377	0	1	1	1	0	0	0	0	0	0
378	0	1	0	0	0	0	0	1	1	1
379	1	1	1	1	1	0	1	0	0	1
380	1	1	1	0	0	0	0	0	1	0
381	1	1	1	1	1	0	1	0	1	1
382	0	1	0	0	0	1	1	0	1	1
383	1	1	0	1	0	0	0	0	0	0
384	1	1	1	0	1	0	1	0	0	1
385	0	1	0	0	0	1	1	0	1	1
386	0	1	0	0	0	0	0	0	0	0
387	1	1	1	0	1	0	1	0	0	1
388	0	1	0	0	0	0	0	0	0	0
389	0	1	0	0	0	1	0	0	0	0
390	1	1	1	1	1	0	1	0	0	1
391	1	1	1	1	0	0	0	0	0	0
392	0	1	0	0	1	0	1	0	1	1
393	1	1	1	0	1	0	1	0	1	1
394	0	1	0	0	0	0	0	1	1	1
395	1	0	1	1	1	0	1	0	1	1
396	1	1	1	0	1	0	1	0	0	1
397	1	1	1	1	0	0	0	0	0	0
398	0	1	0	0	0	0	1	0	1	1
399	0	1	0	0	0	0	1	0	1	1
400	1	1	1	0	1	0	1	0	0	1
401	0	1	0	0	0	0	1	0	1	1
402	1	1	1	1	0	0	0	0	0	0
403	1	1	1	0	1	0	1	0	1	1
404	0	1	0	0	1	0	1	0	1	1
405	1	1	1	0	1	0	0	0	0	0
406	0	1	0	0	0	0	1	1	1	1
407	0	1	0	0	0	1	1	0	1	1
408	1	1	1	1	1	0	1	1	1	1
409	1	1	1	0	1	1	1	0	0	1
410	0	1	0	0	0	0	0	0	0	0
411	0	1	0	0	0	0	0	0	1	1
412	1	1	1	1	0	0	0	0	0	0
413	1	1	1	0	1	0	1	0	0	1
414	0	1	0	0	0	0	1	0	1	1
415	0	1	1	1	0	0	0	0	0	0
416	1	1	1	0	1	0	1	0	0	1
417	0	1	0	0	0	0	1	0	1	1
418	0	1	0	0	0	1	0	0	1	1
419	1	1	1	0	1	0	1	0	0	1
420	0	0	0	0	0	0	0	0	0	0
421	0	0	0	0	1	1	1	1	1	1
422	0	1	0	0	0	0	1	1	1	1
423	1	1	1	0	1	0	1	0	0	1
424	1	1	1	0	0	0	1	1	1	1
425	1	1	1	1	1	0	1	1	0	0
426	1	1	1	0	1	0	1	0	0	1
427	1	1	0	1	0	0	0	0	0	0
428	1	1	1	1	1	0	1	0	0	1
429	0	0	0	0	0	0	0	0	0	0
430	1	1	1	0	0	0	0	0	1	1
431	1	1	0	1	0	0	0	0	0	0
432	1	1	1	1	0	0	0	0	1	1
433	0	1	0	0	0	1	1	1	1	1
434	0	1	0	0	0	0	0	1	1	1
435	0	0	0	0	0	0	1	0	1	1
436	0	1	0	0	0	0	1	1	1	1
437	1	1	1	0	1	0	1	0	0	1
438	1	1	1	1	0	0	0	0	0	0
439	1	1	0	0	0	1	1	0	1	1
440	0	1	0	0	0	1	1	0	0	0
441	1	1	1	0	1	0	1	0	0	1
