# Supplementary material for: Evaluation of cattle farmers’ knowledge, attitudes, and practices regarding antimicrobial use and antimicrobial resistance in Rwanda
Source: PLoS One. 2024 Apr 11;19(4):e0300742. doi: 10.1371/journal.pone.0300742 (PMC11008905; doi:10.1371/journal.pone.0300742)
Supplement: S6 Table — (XLSX) [file pone.0300742.s006.xlsx]

## Sheet: Sheet1
S6 Table: Attitudes-related answers from the study participants
Attitude-related questions
SN	antibiotics resistance is a public health concern	If the cattle is sick and the veterinarian gives them medication and they don’t get better, I should treat them myself	Withdrawal period should be observed to avoid antibiotics residues in food products	antibiotics should be prescribed by veterinarians only	Misuse of antibiotics can cause antibiotics resistance	Use of antibiotics for a long period can cause antibiotics resistance	Sales and distribution of antibiotics would be beneficial to reduce antibiotics resistance	Enhanced control and restrictions of antibiotics use would reduce emergence of antibiotics resistance	Antibiotics should only be used to treat animal diseases
1	2	2	2	2	2	2	0	2	2
2	2	0	2	2	2	2	0	0	2
3	1	2	1	1	2	2	0	2	2
4	1	0	0	1	1	1	1	1	2
5	2	0	2	0	0	1	0	0	2
6	1	0	2	2	1	1	2	1	2
7	2	1	2	2	2	2	0	2	2
8	2	2	2	2	2	0	0	2	2
9	1	0	1	0	1	1	1	1	1
10	2	0	0	0	2	2	0	2	2
11	1	0	0	0	2	2	1	1	2
12	1	0	2	0	1	1	0	1	2
13	1	0	2	1	1	1	1	1	1
14	1	0	0	0	1	1	1	1	2
15	1	0	0	0	1	1	1	1	2
16	2	2	2	2	2	1	0	1	2
17	2	0	2	2	2	2	0	2	2
18	0	0	1	0	1	1	1	1	2
19	2	2	2	2	2	2	0	2	2
20	2	0	2	2	2	2	0	2	2
21	1	0	0	0	1	1	1	2	2
22	1	0	1	2	1	1	1	1	1
23	2	2	2	2	2	2	0	0	2
24	2	0	2	2	2	2	0	2	2
25	1	1	1	2	0	0	1	1	2
26	2	2	2	2	2	0	0	2	2
27	2	2	2	2	2	2	0	2	2
28	2	0	2	2	2	2	1	2	2
29	2	2	2	2	2	2	0	2	2
30	1	1	1	2	1	1	0	1	2
31	2	0	2	2	2	2	0	2	2
32	0	0	2	2	2	2	1	2	2
33	2	0	2	2	2	2	0	2	2
34	2	2	2	2	2	2	0	2	2
35	1	0	0	0	1	1	0	2	2
36	2	0	2	2	2	2	0	0	2
37	1	0	1	2	1	1	0	1	2
38	0	0	0	0	1	1	1	1	2
39	1	0	1	2	2	1	0	1	2
40	1	0	0	1	1	1	0	2	2
41	1	0	0	0	1	1	1	1	2
42	2	2	2	2	2	2	0	2	2
43	1	0	0	0	0	1	0	1	2
44	2	0	2	2	2	2	0	2	2
45	1	1	2	2	2	1	0	2	2
46	1	2	0	1	1	1	0	2	2
47	2	2	2	2	2	2	0	2	2
48	2	0	1	0	1	1	0	2	2
49	2	0	2	2	2	2	0	2	0
50	1	1	1	2	2	1	1	2	2
51	2	0	2	2	2	2	0	2	0
52	1	2	1	2	1	1	0	1	2
53	2	2	2	2	2	2	0	0	2
54	2	0	2	2	2	2	0	2	0
55	2	0	2	2	2	1	0	2	2
56	1	0	2	0	1	2	0	2	2
57	2	0	2	2	2	2	0	2	0
58	2	0	2	2	2	2	0	2	0
59	1	0	1	2	1	1	0	2	2
60	2	2	2	2	2	2	0	0	2
61	2	2	2	2	2	2	2	2	2
62	2	0	2	2	2	2	0	2	0
63	2	2	2	2	2	2	0	0	2
64	1	1	0	2	2	0	0	2	2
65	1	0	1	2	1	1	1	1	2
66	2	2	2	2	2	2	0	0	2
67	2	0	2	2	2	2	0	2	2
68	2	2	2	2	2	2	0	0	2
69	2	0	2	1	2	1	0	2	2
70	1	2	1	2	1	1	0	1	2
71	1	2	2	1	2	1	1	2	2
72	0	2	2	2	2	0	0	0	2
73	1	0	0	0	1	1	2	1	2
74	2	0	2	2	2	2	0	2	0
75	2	2	2	2	2	2	0	0	2
76	1	2	0	2	2	1	0	2	2
77	2	0	2	2	2	2	0	2	0
78	1	0	1	0	1	1	0	2	2
79	2	0	2	2	2	2	0	0	2
80	2	0	2	2	2	2	0	2	2
81	1	0	0	0	1	0	1	1	2
82	1	2	0	0	1	1	1	1	2
83	2	0	2	2	2	2	0	2	0
84	2	2	2	2	2	2	0	0	2
85	2	0	2	2	2	2	0	2	0
86	1	0	1	0	1	1	1	2	2
87	2	2	2	2	2	2	0	0	2
88	2	2	2	2	2	2	0	2	2
89	2	0	2	2	2	2	0	2	2
90	2	2	2	2	2	2	0	0	2
91	1	0	0	0	1	0	0	1	2
92	2	2	2	2	2	2	0	0	2
93	1	0	1	0	1	1	1	1	2
94	1	0	1	0	1	0	0	2	2
95	2	0	2	2	2	2	0	2	2
96	2	0	2	2	2	2	0	2	0
97	2	2	2	2	2	2	0	0	2
98	1	2	2	2	2	2	0	2	2
99	1	2	2	2	2	1	0	2	2
100	1	0	1	0	0	0	0	1	2
101	2	2	2	2	2	2	0	0	2
102	1	1	1	2	1	1	1	1	2
103	1	2	1	2	2	1	0	2	2
104	1	0	1	0	1	1	0	1	2
105	2	0	2	2	2	2	0	0	2
106	2	0	2	2	2	2	0	0	2
107	2	2	1	2	2	2	0	2	1
108	2	2	2	2	2	0	0	2	1
109	1	0	1	0	0	1	0	1	2
110	2	2	0	1	2	1	0	2	2
111	2	2	2	2	2	2	0	0	2
112	1	1	1	0	1	1	1	0	1
113	1	1	1	2	0	1	0	1	2
114	0	0	0	0	2	0	0	2	2
115	1	1	1	0	1	1	0	2	2
116	2	2	2	2	2	2	0	0	2
117	2	2	2	2	2	2	0	0	2
118	1	0	1	0	0	1	1	1	2
119	2	0	2	2	2	2	0	2	2
120	2	2	2	2	2	2	0	2	0
121	2	2	2	2	2	1	0	2	1
122	2	2	2	2	2	2	0	0	2
123	1	1	1	0	2	1	0	2	1
124	2	2	2	2	2	2	0	0	2
125	2	0	1	0	2	1	0	2	2
126	1	0	1	0	1	1	1	1	0
127	2	0	2	1	2	1	0	2	2
128	1	0	1	0	0	1	0	2	2
129	1	0	1	1	2	1	0	2	2
130	2	2	2	2	2	2	0	0	2
131	1	0	1	0	0	1	0	2	2
132	1	2	2	2	2	1	0	2	2
133	2	2	2	2	2	2	0	2	2
134	2	2	2	2	2	2	0	0	2
135	2	0	2	2	2	2	0	2	1
136	2	2	2	2	2	2	0	0	2
137	1	0	1	0	2	1	2	1	2
138	1	1	1	2	2	1	0	1	2
139	1	0	0	0	1	1	1	1	2
140	1	0	1	0	0	1	0	1	2
141	1	2	1	2	2	1	0	2	2
142	2	2	2	2	2	2	0	2	2
143	2	0	2	2	2	2	0	2	2
144	2	0	2	1	2	1	0	2	2
145	1	0	0	0	0	1	0	2	0
146	1	2	2	2	2	1	0	2	2
147	2	2	2	2	2	2	0	0	2
148	2	2	2	2	2	2	0	2	2
149	1	0	1	0	2	0	2	2	2
150	2	2	2	2	2	2	0	2	2
151	1	2	1	2	1	1	0	1	2
152	1	0	1	1	2	1	0	1	2
153	2	2	2	2	2	2	0	0	2
154	2	2	2	2	2	2	0	2	2
155	2	2	1	2	2	2	0	2	2
156	1	0	1	2	1	0	0	1	2
157	2	2	2	2	2	2	0	0	2
158	2	2	1	2	2	0	0	2	2
159	1	1	1	1	1	1	1	1	1
160	2	2	2	2	2	2	0	0	2
161	2	0	1	2	2	0	0	1	2
162	1	2	1	0	1	1	0	1	1
163	1	1	2	1	2	1	0	2	2
164	2	2	2	2	2	2	0	0	2
165	2	1	2	0	2	2	0	2	2
166	1	2	1	0	1	1	1	2	1
167	2	2	2	2	2	2	0	0	2
168	1	1	1	2	2	2	0	2	2
169	2	2	2	2	2	2	0	0	2
170	2	0	2	2	2	2	0	2	0
171	2	2	2	2	2	2	0	2	2
172	2	0	1	0	0	1	2	0	2
173	2	2	2	2	2	2	0	0	2
174	1	1	1	2	1	1	1	1	1
175	1	0	1	2	2	0	0	1	2
176	1	2	1	1	1	1	1	1	1
177	2	2	2	2	2	2	0	2	2
178	1	1	0	0	0	1	0	1	2
179	1	1	2	1	1	1	1	1	1
180	0	1	2	1	2	2	0	2	2
181	2	2	2	2	2	2	0	2	2
182	2	2	1	2	2	2	0	2	2
183	2	2	0	0	2	2	0	0	2
184	2	2	2	2	2	2	0	0	2
185	2	0	2	2	2	2	0	2	2
186	1	1	1	1	1	0	1	1	2
187	2	2	2	2	2	2	0	0	2
188	2	2	2	2	2	1	0	2	2
189	2	2	2	2	2	2	0	0	2
190	1	2	0	0	2	0	0	0	0
191	2	2	2	2	2	2	0	2	2
192	2	2	2	2	2	2	0	0	2
193	1	2	1	1	1	1	1	1	2
194	2	2	2	2	2	2	0	0	2
195	2	2	2	2	2	2	2	1	1
196	1	1	1	2	2	2	0	2	2
197	2	2	2	2	2	2	0	0	2
198	1	1	1	1	1	1	1	1	1
199	2	2	2	2	2	2	0	0	2
200	1	2	1	2	2	1	0	1	2
201	1	1	1	1	1	1	1	1	1
202	2	2	2	2	2	2	0	2	2
203	2	2	2	2	2	2	0	0	2
204	1	2	1	2	2	1	0	2	2
205	2	2	2	2	2	2	0	0	2
206	2	2	2	2	2	2	0	2	2
207	1	2	1	1	1	1	0	2	2
208	1	1	1	1	1	1	1	1	1
209	2	1	2	2	2	2	0	2	2
210	2	2	2	2	1	1	0	2	0
211	2	2	0	0	2	0	0	1	2
212	1	1	2	2	1	1	0	1	2
213	2	0	2	2	2	0	0	1	2
214	1	1	1	1	1	1	1	1	1
215	0	2	2	2	2	2	0	2	0
216	2	0	2	2	0	2	0	2	2
217	2	2	2	2	2	2	0	2	2
218	2	0	2	2	2	2	0	2	0
219	2	0	2	0	2	2	0	1	2
220	1	1	1	2	1	1	1	1	1
221	2	2	2	2	2	2	0	2	2
222	1	1	2	2	2	1	0	2	2
223	2	2	2	2	2	2	0	0	2
224	1	0	0	0	0	0	0	1	2
225	2	2	2	2	2	2	0	0	2
226	2	2	2	2	2	2	0	2	2
227	2	2	2	2	2	2	0	2	0
228	2	1	2	2	2	2	0	2	2
229	2	2	2	2	2	2	0	2	2
230	2	0	2	2	2	2	0	2	2
231	1	1	1	2	2	1	0	2	1
232	2	2	2	2	2	2	0	0	2
233	1	0	0	2	0	2	0	1	2
234	2	2	2	2	2	2	0	0	2
235	0	2	2	0	2	2	0	2	0
236	2	2	2	2	2	2	0	2	2
237	2	2	2	2	2	2	0	0	2
238	1	1	1	1	1	1	1	1	1
239	1	2	1	2	2	2	0	2	2
240	2	2	2	2	2	2	0	0	2
241	2	2	2	2	2	2	0	2	2
242	0	2	0	2	1	1	2	0	2
243	2	1	2	2	2	2	0	2	2
244	1	2	0	2	1	1	0	2	2
245	2	2	2	2	2	2	0	2	2
246	2	0	2	2	2	2	0	2	2
247	1	1	1	1	1	1	1	1	1
248	2	2	1	2	2	1	0	2	2
249	1	2	2	2	2	1	0	2	2
250	0	0	1	0	0	0	2	0	2
251	2	2	2	2	2	2	0	2	2
252	2	2	2	2	2	2	0	0	2
253	2	2	2	2	2	2	0	0	2
254	2	2	2	2	2	1	0	2	0
255	1	0	0	0	2	1	0	1	0
256	2	1	2	2	2	2	0	2	2
257	2	2	2	2	2	2	0	0	2
258	2	0	2	2	2	2	0	2	0
259	2	0	1	0	2	2	0	2	2
260	2	2	2	2	2	2	0	0	2
261	2	1	2	2	2	2	0	2	2
262	2	1	2	2	2	2	0	2	2
263	1	0	2	2	2	1	0	2	2
264	2	2	2	2	2	2	0	0	2
265	2	2	1	2	2	2	0	2	2
266	2	0	0	0	1	2	2	1	2
267	1	2	0	2	2	1	0	2	2
268	1	0	2	0	1	0	0	1	2
269	2	2	2	2	2	2	0	0	2
270	2	2	2	2	2	2	0	2	2
271	1	2	2	2	2	0	0	2	0
272	2	2	2	2	2	2	0	2	2
273	2	2	2	2	2	2	0	0	2
274	1	0	1	0	0	1	2	0	1
275	1	2	1	2	2	1	0	2	0
276	2	2	2	2	2	2	0	0	2
277	1	1	1	0	2	2	0	2	1
278	1	0	0	0	1	0	0	1	2
279	1	0	0	0	2	1	0	2	2
280	1	0	0	0	2	1	0	2	2
281	1	2	2	2	2	2	0	2	2
282	1	2	1	2	2	1	0	2	0
283	1	1	0	2	2	1	0	2	2
284	2	2	2	2	2	2	0	2	2
285	2	2	2	2	2	2	0	2	2
286	2	0	2	2	2	0	0	2	2
287	1	1	1	0	1	1	1	1	1
288	2	2	2	2	2	2	0	0	2
289	1	2	2	2	2	2	0	2	2
290	2	2	2	2	2	2	0	0	2
291	2	0	2	2	2	2	0	2	2
292	1	2	2	0	1	1	0	1	1
293	2	2	2	2	2	2	0	2	2
294	2	0	2	2	2	2	0	2	2
295	2	2	2	0	2	0	0	2	2
296	2	2	2	2	2	2	0	2	2
297	2	1	1	2	2	2	0	2	2
298	1	1	1	1	1	1	1	1	1
299	1	1	1	2	2	0	0	2	2
300	1	1	1	1	1	1	1	1	1
301	2	2	2	2	2	2	2	2	2
302	2	1	2	2	2	0	0	2	2
303	2	2	2	2	2	1	2	2	2
304	2	0	2	2	2	2	0	2	2
305	2	2	2	2	2	2	0	2	2
306	1	2	2	2	2	2	0	2	2
307	2	2	2	2	2	2	2	2	2
308	1	2	2	2	2	1	0	2	2
309	2	2	2	2	2	2	1	2	2
310	1	2	1	2	2	2	2	2	2
311	2	1	2	2	2	2	0	2	2
312	1	2	0	2	1	1	0	2	2
313	1	1	1	1	1	1	1	1	1
314	2	0	2	2	2	2	0	0	2
315	1	2	1	2	2	1	0	2	0
316	1	2	1	1	1	1	1	1	1
317	1	2	0	2	2	1	0	2	2
318	2	2	0	2	2	2	2	2	0
319	2	2	2	2	2	2	0	0	2
320	2	2	2	2	2	2	0	2	2
321	2	2	2	2	2	1	2	2	2
322	2	2	2	2	2	2	0	0	2
323	1	2	0	0	2	2	0	2	2
324	1	2	2	2	2	1	0	2	2
325	1	2	2	2	2	0	0	2	2
326	2	2	2	2	2	2	0	0	2
327	2	2	2	2	2	2	0	2	2
328	2	2	2	2	2	2	0	0	2
329	2	1	2	2	2	2	0	2	2
330	1	2	1	2	2	1	0	1	2
331	2	2	2	1	2	2	0	1	1
332	2	2	2	2	2	1	0	2	2
333	1	2	1	2	2	1	1	1	2
334	2	2	2	2	2	2	0	2	2
335	1	1	1	1	1	1	1	1	2
336	2	2	2	2	2	2	0	2	2
337	2	2	2	2	2	2	0	0	2
338	0	1	1	1	1	1	1	1	1
339	2	2	2	2	2	2	0	2	2
340	2	2	2	2	2	2	0	0	2
341	1	1	1	1	1	1	1	1	1
342	2	2	2	2	2	2	0	2	2
343	1	1	1	1	1	1	1	1	1
344	2	2	2	2	2	2	0	0	2
345	1	2	2	2	2	1	0	2	2
346	2	1	2	2	2	2	0	2	2
347	1	1	1	2	1	1	1	1	1
348	2	2	2	2	2	2	0	0	2
349	1	1	2	2	2	1	0	2	2
350	1	1	1	1	1	1	1	1	1
351	2	2	2	2	2	2	0	0	2
352	1	1	1	1	1	1	1	1	1
353	1	1	0	2	2	1	1	1	1
354	2	2	2	2	2	2	2	2	2
355	2	2	2	2	2	2	0	2	2
356	1	1	1	1	1	1	1	1	1
357	1	1	1	2	2	1	2	1	1
358	2	2	2	2	2	2	0	2	2
359	2	2	2	2	2	2	0	2	2
360	2	2	2	2	2	2	0	0	2
361	2	0	2	2	2	2	0	2	2
362	1	2	2	2	2	1	0	2	2
363	1	0	0	0	2	1	1	1	1
364	2	2	2	2	2	2	0	0	2
365	2	2	2	2	2	2	0	2	2
366	2	2	2	2	2	2	0	0	2
367	2	2	2	2	2	2	2	2	2
368	2	2	2	2	2	2	0	0	2
369	1	2	1	2	2	1	1	1	1
370	1	2	0	2	2	1	0	1	1
371	1	2	2	2	2	1	0	2	2
372	2	2	2	2	2	1	0	2	2
373	2	2	2	2	2	2	0	2	2
374	1	1	1	2	2	1	0	1	2
375	2	2	2	2	2	2	0	0	2
376	1	1	1	1	1	1	1	1	1
377	1	1	1	2	2	1	0	1	2
378	2	2	2	0	2	0	0	2	1
379	2	2	2	2	2	2	0	0	2
380	1	0	1	1	2	0	0	1	2
381	2	1	2	2	2	2	0	2	2
382	2	2	2	2	2	1	0	2	2
383	1	1	1	0	1	1	1	1	2
384	2	2	2	2	2	2	0	0	2
385	2	0	2	0	2	0	0	2	0
386	1	2	1	2	2	1	0	2	1
387	2	2	2	2	2	2	0	0	2
388	1	2	1	2	2	2	0	2	2
389	1	0	1	2	1	1	1	1	1
390	2	2	2	2	2	2	0	0	2
391	1	2	2	2	2	1	1	1	1
392	2	2	2	2	2	2	0	2	2
393	2	2	2	2	2	2	0	1	2
394	2	2	2	0	2	1	0	0	2
395	2	0	2	2	2	2	0	2	2
396	2	2	2	2	2	2	0	2	2
397	1	2	1	2	2	1	0	2	2
398	2	2	2	2	2	2	0	2	2
399	1	2	2	2	2	2	2	2	2
400	2	2	2	2	2	2	0	0	2
401	2	2	2	2	2	2	0	2	2
402	1	0	2	2	2	1	0	1	2
403	2	2	2	2	2	2	0	0	2
404	2	2	2	2	2	2	0	2	2
405	1	1	1	1	1	1	1	1	1
406	2	0	0	0	2	1	0	2	2
407	2	2	2	2	2	2	0	2	2
408	2	2	2	2	2	2	0	2	2
409	2	2	2	2	2	2	0	0	2
410	1	2	1	1	1	1	1	1	1
411	2	2	0	2	2	1	0	2	1
412	1	2	1	2	2	1	0	2	2
413	2	2	2	2	2	2	0	0	2
414	2	2	2	2	2	2	0	2	2
415	1	2	1	1	2	1	0	2	2
416	2	2	2	2	2	2	0	0	2
417	2	2	2	2	2	2	0	2	2
418	1	2	1	2	1	1	0	2	2
419	2	2	2	2	2	2	0	2	2
420	1	2	1	0	1	1	1	1	1
421	2	1	2	2	2	2	0	2	2
422	0	2	2	2	2	1	0	2	2
423	2	0	2	2	2	2	0	0	2
424	0	0	2	0	2	1	0	0	2
425	2	2	2	2	2	2	0	2	2
426	2	2	2	2	2	2	0	0	2
427	1	1	0	2	2	1	0	2	2
428	2	2	2	2	2	2	0	0	2
429	1	1	1	1	1	1	1	1	1
430	1	2	1	2	2	1	1	2	2
431	1	2	2	2	2	1	0	2	2
432	1	2	1	2	2	1	0	2	2
433	2	0	2	0	2	1	0	2	2
434	2	2	2	2	2	2	0	2	2
435	2	2	2	2	2	2	0	2	2
436	1	0	1	2	2	1	0	2	2
437	2	2	2	2	2	2	0	0	2
438	1	2	1	2	2	1	1	1	2
439	0	2	2	2	2	2	0	0	2
440	2	2	2	2	2	2	2	2	2
441	2	2	2	2	2	2	0	0	2
