# Supplementary material for: Evaluation of cattle farmers’ knowledge, attitudes, and practices regarding antimicrobial use and antimicrobial resistance in Rwanda
Source: PLoS One. 2024 Apr 11;19(4):e0300742. doi: 10.1371/journal.pone.0300742 (PMC11008905; doi:10.1371/journal.pone.0300742)
Supplement: S7 Table — (XLSX) [file pone.0300742.s007.xlsx]

## Sheet: Sheet1
S7 Table: Practices-related answers from the study participants
Practice-related questions
SN	I call a veterinarian when my cattle is sick	I ask a friend for advise on which antibiotics to use when my cattle is sick	I get antibiotics from a veterinary pharmacy	I get antibiotics from a veterinary technician	I get my antibiotics from a friend and neighbors	I treat my cattle using antibiotics until they get better	I treat my cattle using antibiotics until their course of antibiotics is complete	When my cattle is better, I keep the remaining antibiotics for future use	When I have one sick cattle, I share the antibiotics to not sick animals	What do you do when the cow that was being treated with antibiotics dies?	When your cow is on antibiotics do you milk it?	Do you give antibiotics to your cattle to promote their growth?	Do you give antibiotics to your cattle to prevent diseases?
1	1	0	1	1	1	1	1	1	1	1	1	1	0
2	1	0	1	1	1	1	0	1	1	1	0	0	0
3	1	0	1	0	0	0	0	0	0	0	0	0	0
4	0	0	1	0	1	0	0	1	1	0	0	1	0
5	0	0	1	0	1	0	0	1	1	1	1	1	0
6	0	1	1	0	1	0	0	1	1	0	1	1	0
7	1	1	1	1	1	1	0	1	1	0	1	1	0
8	1	1	1	0	1	1	0	1	1	1	0	0	0
9	0	0	1	0	1	0	0	1	1	0	1	1	0
10	0	0	1	0	1	1	1	1	1	0	0	1	0
11	0	0	1	0	1	0	0	0	0	0	0	0	0
12	0	0	1	0	1	0	0	1	1	0	0	1	0
13	1	1	0	0	1	0	1	1	1	0	1	1	1
14	0	1	1	0	0	0	0	0	0	0	0	0	0
15	0	0	1	0	0	0	0	1	1	0	0	1	1
16	1	0	1	0	0	1	0	1	1	1	1	0	0
17	1	0	1	0	1	1	0	1	1	0	1	1	0
18	1	0	1	0	0	0	0	1	1	0	0	0	0
19	1	1	1	0	1	1	0	1	1	1	0	0	0
20	0	1	1	0	1	1	0	0	0	0	1	1	1
21	0	0	1	0	0	0	0	1	1	0	0	1	1
22	1	1	1	0	1	0	0	1	1	0	0	1	1
23	1	1	1	0	1	1	0	1	1	1	0	0	0
24	1	0	1	1	1	0	1	1	1	0	1	1	1
25	0	0	1	0	1	0	0	1	1	0	0	1	0
26	1	0	1	0	1	1	0	1	1	1	0	0	0
27	1	0	1	0	1	1	0	0	0	0	1	1	1
28	1	0	1	0	1	1	0	1	1	1	1	0	0
29	1	0	1	1	1	0	0	1	1	0	0	0	0
30	1	1	0	1	1	0	0	1	1	0	0	1	1
31	1	0	1	0	1	0	0	1	1	0	0	1	1
32	0	0	1	0	1	1	0	1	1	1	1	0	0
33	1	0	1	0	0	0	0	1	1	1	1	0	0
34	1	0	1	0	1	1	0	1	1	1	1	0	0
35	0	0	1	0	0	0	0	1	1	0	0	1	1
36	1	0	1	0	1	1	0	1	1	1	1	0	0
37	0	0	1	0	1	0	0	1	1	0	0	1	1
38	0	0	1	0	0	1	0	1	1	1	1	1	1
39	1	1	1	1	1	0	0	1	1	0	1	1	0
40	1	0	1	0	0	1	0	0	0	1	0	1	0
41	0	0	1	0	0	0	0	1	1	0	0	1	1
42	0	0	1	0	1	0	0	1	1	0	1	1	0
43	0	0	1	0	1	0	0	1	1	0	0	1	1
44	0	0	0	1	1	1	0	1	1	0	0	1	1
45	0	0	1	0	0	0	0	1	1	0	1	1	1
46	0	0	1	0	0	1	1	1	1	0	0	1	1
47	1	0	1	0	1	1	0	0	0	1	0	0	0
48	0	0	1	0	0	0	0	1	1	0	0	1	0
49	1	0	1	1	0	1	1	1	1	1	1	0	0
50	1	1	1	1	1	1	1	1	1	1	0	1	0
51	1	0	1	1	1	1	1	1	1	1	1	0	0
52	1	1	0	1	1	0	1	1	1	0	0	1	1
53	1	0	1	0	1	1	0	1	1	1	0	0	0
54	1	1	1	1	1	1	1	1	1	1	1	0	0
55	1	0	1	1	1	0	0	1	1	0	0	1	1
56	0	0	0	0	0	0	0	1	1	0	0	1	1
57	1	0	0	1	1	1	1	1	1	0	1	0	0
58	1	1	0	1	1	1	0	1	1	1	1	0	0
59	1	1	1	0	1	0	0	1	1	0	0	1	1
60	1	0	1	0	1	1	0	1	1	1	1	0	0
61	1	0	1	1	0	0	0	1	1	1	0	1	0
62	1	1	0	1	1	1	1	1	1	1	1	0	0
63	1	0	1	0	1	1	0	1	1	1	1	0	0
64	1	0	1	0	1	0	0	1	1	0	0	1	1
65	0	0	1	0	1	0	0	1	1	0	0	1	1
66	1	0	1	0	1	1	0	1	1	1	0	0	0
67	1	0	0	1	0	1	0	0	0	1	1	0	0
68	1	0	1	0	1	1	0	1	1	1	1	0	0
69	1	1	1	1	1	0	0	1	1	0	0	1	1
70	1	1	1	1	1	0	1	1	1	0	0	1	1
71	1	0	1	1	1	0	0	1	1	0	0	1	1
72	1	1	1	0	1	1	1	1	1	0	0	0	0
73	0	0	0	0	0	0	1	1	1	1	0	1	1
74	1	1	1	1	1	1	0	1	1	1	1	0	0
75	1	0	1	0	1	1	0	1	1	1	0	0	0
76	0	0	1	0	1	0	0	1	1	0	0	1	1
77	1	0	0	1	1	1	1	1	1	0	1	0	0
78	0	0	1	0	0	0	0	1	1	0	0	1	1
79	1	1	1	0	1	1	0	1	1	1	0	0	0
80	1	0	1	1	1	1	0	0	0	0	0	0	0
81	0	1	1	1	1	0	0	1	1	0	0	1	1
82	0	0	1	0	1	0	0	1	1	0	0	1	1
83	1	1	0	1	1	1	0	1	1	0	0	0	0
84	1	1	1	0	1	1	0	1	1	0	0	0	0
85	1	1	0	1	1	1	0	1	1	0	1	0	0
86	0	0	1	0	0	0	0	1	1	0	0	1	1
87	1	0	1	0	1	1	0	1	1	1	1	0	0
88	1	1	1	1	1	1	0	1	1	1	1	0	0
89	1	1	1	1	1	1	0	1	1	1	1	0	0
90	1	0	1	0	1	1	0	1	1	1	0	0	0
91	0	0	1	0	1	0	0	1	1	0	0	1	1
92	1	0	1	0	1	1	1	1	1	1	0	0	0
93	0	1	1	0	1	0	0	1	1	0	0	1	1
94	1	0	1	0	0	0	0	1	1	0	0	1	1
95	1	1	1	1	1	1	0	0	0	1	1	0	0
96	1	0	1	1	0	1	0	0	0	1	0	0	0
97	1	1	1	0	1	1	1	1	1	1	1	0	0
98	1	0	1	0	0	0	0	1	1	0	1	0	0
99	1	0	1	1	1	0	0	1	1	0	0	1	1
100	0	0	1	0	0	0	0	1	1	0	0	1	1
101	1	0	1	0	0	1	0	1	1	1	0	0	0
102	1	0	1	1	1	0	0	1	1	0	0	0	0
103	1	1	1	1	1	0	0	1	1	0	0	1	1
104	1	1	1	0	1	0	0	1	1	0	0	1	1
105	1	0	1	0	1	1	0	1	1	1	1	0	0
106	1	0	1	0	0	1	0	1	1	1	0	0	0
107	0	0	1	0	1	0	0	1	1	1	0	0	0
108	1	1	1	0	1	0	0	1	1	1	1	1	1
109	0	0	1	0	1	0	0	1	1	0	1	1	1
110	0	0	1	1	1	0	0	1	1	1	0	1	1
111	1	0	1	1	1	1	0	1	1	1	0	0	0
112	0	0	1	0	0	0	0	1	1	0	0	1	1
113	1	1	0	0	1	0	0	1	1	0	0	1	0
114	0	1	1	1	0	0	0	1	1	0	0	1	1
115	0	0	1	0	1	0	0	1	1	0	0	1	1
116	1	0	1	0	1	1	0	1	1	0	0	0	0
117	1	0	1	0	1	1	0	1	1	1	1	0	0
118	0	0	1	0	1	0	0	1	1	0	0	1	1
119	0	1	1	0	0	0	0	0	0	0	0	1	0
120	1	1	0	1	1	1	1	1	1	0	0	0	0
121	1	1	1	1	1	0	0	1	1	1	0	0	0
122	1	0	1	0	1	1	1	0	0	1	0	0	0
123	0	0	1	0	0	0	0	1	1	0	0	1	1
124	1	0	1	0	1	1	1	1	1	1	1	0	0
125	0	0	1	0	1	0	0	1	1	1	0	1	1
126	0	0	1	0	1	0	0	0	0	0	0	1	0
127	1	0	1	1	0	0	0	1	1	0	1	1	1
128	1	1	1	0	1	0	0	1	1	0	0	1	1
129	1	1	1	0	1	0	0	1	1	0	0	1	0
130	1	0	1	0	1	1	0	1	1	1	1	0	0
131	1	1	1	1	1	0	0	1	1	0	0	1	1
132	1	1	1	0	1	0	0	1	1	0	0	0	0
133	1	0	1	0	1	1	0	1	1	1	1	1	0
134	1	1	1	0	1	1	0	1	1	1	0	0	0
135	1	1	1	1	1	0	0	1	1	0	0	1	0
136	1	1	1	0	1	1	0	1	1	1	1	0	0
137	0	0	1	0	1	0	0	1	1	0	0	1	1
138	1	0	1	0	1	1	0	1	1	0	0	1	0
139	0	0	1	0	1	0	0	1	1	0	0	1	1
140	0	0	1	0	1	0	0	1	1	0	0	1	1
141	1	0	1	0	0	0	0	1	1	0	1	1	0
142	1	1	1	0	1	1	0	1	1	1	1	0	0
143	1	0	1	0	0	1	0	0	0	0	0	1	0
144	0	0	1	0	0	0	0	1	1	0	0	0	0
145	1	1	1	0	1	0	0	1	1	0	0	1	1
146	1	1	0	1	1	1	0	1	1	0	0	1	0
147	1	1	1	0	1	1	0	1	1	1	1	0	0
148	1	1	0	1	1	1	0	1	1	0	0	1	1
149	0	0	1	0	1	0	0	1	1	0	0	1	1
150	1	0	1	0	0	1	0	1	1	0	1	0	0
151	1	1	0	1	1	0	0	1	1	0	0	1	1
152	1	0	1	1	1	1	1	1	1	0	0	0	0
153	1	0	1	0	1	1	0	1	1	1	0	0	0
154	1	0	1	0	1	1	1	1	1	0	0	0	0
155	1	0	1	1	0	0	0	1	1	0	0	1	1
156	1	0	1	1	1	0	0	1	1	0	0	1	1
157	1	1	1	0	1	1	0	0	0	0	0	0	0
158	1	0	1	1	0	0	0	1	1	0	0	1	1
159	1	0	1	1	1	1	0	1	1	0	0	0	0
160	1	1	1	0	0	1	0	1	1	1	1	0	0
161	1	1	1	1	1	0	0	1	1	0	0	1	0
162	1	1	1	0	1	0	0	1	1	0	0	1	1
163	1	0	1	1	0	1	0	1	1	0	0	0	1
164	1	0	1	0	1	1	0	1	1	0	0	0	0
165	1	1	1	0	1	0	0	1	1	0	1	1	0
166	0	0	1	0	1	0	0	1	1	0	0	1	1
167	1	1	1	0	1	1	0	1	1	1	1	0	0
168	1	0	1	1	1	1	1	1	1	0	0	0	0
169	1	0	1	1	1	1	0	1	1	0	0	0	0
170	1	0	1	0	0	0	0	1	1	0	0	1	1
171	1	1	0	1	1	1	1	1	1	0	1	0	0
172	0	1	1	0	1	0	0	1	1	1	0	1	1
173	1	0	1	0	1	1	0	1	1	1	0	0	0
174	1	0	0	1	1	1	1	1	1	0	1	0	0
175	0	0	1	0	1	0	0	1	1	0	0	1	1
176	0	0	0	0	1	0	1	1	1	0	1	0	1
177	1	1	1	1	0	1	0	1	1	0	0	1	0
178	0	0	0	0	0	0	0	1	1	0	0	1	1
179	0	0	1	0	1	1	0	1	1	0	1	1	1
180	1	1	0	1	1	1	1	1	1	0	0	1	1
181	1	1	1	0	1	1	0	1	1	0	0	0	0
182	0	0	1	0	1	0	1	1	1	0	0	0	1
183	0	0	0	0	1	0	0	1	1	0	0	1	0
184	1	0	1	0	1	1	0	1	1	1	0	0	0
185	0	1	1	0	1	1	0	1	1	0	1	0	1
186	1	0	1	0	1	0	0	1	1	0	0	1	1
187	1	0	1	0	0	1	0	1	1	1	0	0	0
188	1	0	1	1	1	0	0	1	1	0	0	1	1
189	1	0	1	0	0	1	0	1	1	0	0	0	0
190	1	0	1	0	1	0	0	1	1	0	0	1	1
191	1	0	1	0	1	1	1	1	1	0	1	0	1
192	1	0	1	0	1	1	0	1	1	1	1	0	0
193	1	0	1	1	1	0	0	1	1	0	0	1	1
194	1	0	1	0	1	1	1	1	1	1	0	0	0
195	1	1	0	0	1	1	1	1	1	1	1	1	1
196	1	0	1	0	1	1	0	1	1	0	0	0	0
197	1	0	1	0	1	1	0	1	1	1	0	0	0
198	0	1	0	0	1	0	1	1	1	0	0	1	1
199	1	0	1	0	1	1	0	1	1	0	0	0	0
200	1	0	0	1	1	0	0	1	1	0	0	1	1
201	1	0	1	0	1	1	0	1	1	0	0	0	0
202	1	1	0	1	1	1	1	1	1	0	1	1	0
203	1	0	1	0	1	1	0	0	0	1	1	0	0
204	1	1	1	0	1	0	0	1	1	0	0	1	1
205	1	1	1	0	1	1	0	1	1	1	1	0	0
206	1	1	0	0	1	0	1	1	1	1	1	1	1
207	0	0	1	0	1	0	0	1	1	0	0	1	1
208	1	0	0	1	1	1	0	1	1	0	0	0	0
209	1	0	1	0	1	1	0	1	1	0	0	0	0
210	1	1	1	1	0	0	1	1	1	0	1	1	1
211	1	0	1	0	1	0	0	1	1	0	0	1	1
212	1	0	1	1	1	1	1	1	1	0	1	0	0
213	1	0	1	0	1	1	0	1	1	1	0	1	1
214	0	0	1	0	0	1	1	1	1	0	0	0	0
215	1	1	1	0	1	1	0	1	1	0	0	1	1
216	1	1	1	0	1	1	0	1	1	0	0	1	1
217	1	0	1	1	1	1	0	1	1	0	1	1	1
218	0	1	0	0	1	0	1	1	1	0	1	1	1
219	0	0	1	0	0	0	0	1	1	0	0	1	1
220	1	0	0	0	1	1	1	1	1	0	0	0	0
221	1	1	0	1	1	1	0	1	1	0	1	0	1
222	0	1	0	0	1	0	1	1	1	0	1	1	1
223	1	0	1	0	0	1	0	1	1	0	1	0	0
224	0	0	1	0	1	0	1	1	1	0	0	1	1
225	1	0	1	0	1	1	0	1	1	0	0	0	0
226	1	1	1	0	1	1	1	1	1	0	1	0	0
227	1	1	0	0	1	0	1	1	1	0	1	1	1
228	0	1	0	0	1	0	1	1	1	1	1	1	1
229	1	1	1	0	1	1	0	1	1	1	1	0	0
230	1	0	1	0	1	1	1	1	1	0	0	0	0
231	0	0	1	0	1	1	1	1	1	0	0	1	1
232	1	0	1	0	1	1	0	1	1	1	1	0	0
233	1	1	0	1	1	0	1	1	1	0	1	1	1
234	1	1	0	1	1	1	0	1	1	0	1	0	0
235	1	0	1	1	1	1	1	1	1	0	0	1	1
236	1	1	1	0	1	1	0	1	1	0	0	1	0
237	0	1	0	0	1	0	1	1	1	0	1	1	1
238	0	1	0	0	1	0	1	1	1	0	1	1	1
239	1	1	0	1	1	0	1	1	1	0	0	1	1
240	1	0	1	0	1	1	0	1	1	1	1	0	0
241	1	0	1	0	1	0	1	1	1	0	1	1	1
242	0	0	0	1	1	0	1	1	1	0	0	1	1
243	1	1	1	1	1	1	1	0	0	0	1	1	0
244	1	1	0	1	1	0	1	1	1	0	1	1	1
245	1	1	0	1	1	1	1	1	1	1	1	1	1
246	0	0	1	0	0	0	1	1	1	0	1	1	0
247	0	1	1	0	1	1	1	1	1	1	1	1	0
248	1	1	0	1	1	0	1	1	1	0	0	1	1
249	0	0	1	0	0	1	0	1	1	1	0	0	1
250	0	0	1	0	1	0	0	1	1	0	0	1	1
251	0	1	0	0	1	0	1	1	1	0	0	1	1
252	1	0	1	0	1	1	1	1	1	0	1	0	0
253	1	0	1	0	1	1	0	1	1	0	0	0	0
254	0	0	1	0	0	0	1	1	1	0	0	1	1
255	1	0	1	0	1	0	0	1	1	0	0	1	1
256	0	0	0	1	1	1	0	0	0	0	1	1	1
257	1	0	1	0	1	1	0	1	1	0	0	0	0
258	0	0	1	0	0	0	0	0	0	0	0	0	0
259	1	1	1	0	1	0	0	1	1	0	0	1	1
260	1	1	1	0	1	1	0	1	1	1	0	1	0
261	1	0	1	1	1	1	1	1	1	1	0	1	1
262	1	0	1	1	1	1	1	1	1	0	1	1	1
263	0	0	1	0	0	0	0	0	0	1	0	0	0
264	1	0	1	0	1	1	0	1	1	1	0	0	0
265	1	1	0	1	1	1	1	1	1	0	0	1	1
266	1	0	1	0	1	0	0	1	1	0	0	1	1
267	0	0	1	0	0	0	1	1	1	0	1	1	1
268	1	0	1	1	1	0	0	1	1	0	0	1	1
269	1	1	1	0	1	1	0	1	1	0	1	0	0
270	0	1	0	0	1	0	1	1	1	0	1	1	1
271	0	0	1	0	1	0	0	0	0	0	1	1	0
272	1	0	1	0	1	1	1	1	1	0	1	1	1
273	1	0	1	0	1	0	1	1	1	0	1	1	1
274	1	1	1	1	1	0	0	1	1	0	0	1	1
275	0	0	1	0	1	0	0	1	1	0	0	1	1
276	1	0	1	0	1	1	1	1	1	1	0	0	0
277	0	0	1	0	0	0	0	1	1	1	0	1	1
278	0	0	1	0	1	0	0	1	1	0	0	1	1
279	0	0	1	0	1	0	0	1	1	0	0	0	0
280	1	0	1	0	1	0	0	1	1	0	0	1	1
281	0	0	1	0	0	0	1	1	1	0	0	1	1
282	0	1	0	0	1	0	1	1	1	0	1	1	1
283	1	1	0	1	1	0	0	1	1	0	0	1	1
284	0	0	1	0	1	1	0	1	1	1	1	1	1
285	1	1	1	0	1	1	0	1	1	0	0	0	0
286	0	0	1	0	0	0	0	1	1	0	1	1	1
287	0	0	0	0	0	0	1	1	1	0	0	1	1
288	1	0	1	0	0	1	0	1	1	0	1	0	0
289	0	1	0	0	1	0	1	1	1	0	1	1	1
290	1	0	1	0	0	1	0	1	1	0	1	0	0
291	1	1	1	0	1	1	0	1	1	0	1	0	1
292	1	0	1	1	1	0	0	1	1	0	0	1	1
293	1	0	1	0	0	1	0	1	1	0	1	0	0
294	0	1	1	0	1	0	1	1	1	0	1	1	1
295	1	0	0	1	1	1	1	1	1	0	1	1	1
296	1	1	0	1	1	1	1	1	1	0	1	0	0
297	1	0	1	1	1	0	0	1	1	0	0	1	1
298	1	0	0	1	1	1	1	1	1	0	1	0	0
299	1	0	1	1	1	0	0	1	1	1	0	1	1
300	0	1	0	0	1	0	1	1	1	0	1	1	1
301	0	1	0	0	1	0	1	1	1	0	1	1	1
302	1	1	1	1	0	0	0	1	1	0	0	1	1
303	1	1	0	0	1	0	1	1	1	0	1	1	1
304	1	0	1	1	1	1	0	1	1	0	1	0	0
305	1	0	1	0	1	1	0	0	0	0	1	0	0
306	1	1	0	1	1	0	0	1	1	1	0	1	1
307	1	1	0	1	1	1	1	1	1	0	0	1	1
308	1	1	0	1	1	0	1	1	1	0	0	1	1
309	1	1	0	1	1	1	1	1	1	1	1	1	1
310	1	1	0	1	1	0	0	1	1	0	0	1	1
311	1	1	1	1	1	0	1	1	1	1	1	0	0
312	1	1	0	0	0	0	1	1	1	0	1	1	1
313	1	1	0	1	1	1	1	1	1	0	0	1	1
314	1	1	1	0	1	1	1	1	1	1	1	0	0
315	1	1	0	1	1	0	1	1	1	0	0	1	1
316	1	1	1	1	1	1	1	1	1	0	0	0	0
317	1	1	0	1	1	1	1	1	1	0	0	1	1
318	1	1	0	1	0	1	1	1	1	0	1	1	1
319	1	0	1	0	1	1	0	1	1	0	0	0	0
320	1	1	0	1	1	0	1	1	1	1	0	1	0
321	1	1	0	1	1	1	1	1	1	0	1	1	1
322	1	0	1	0	1	1	1	1	1	1	1	0	0
323	0	0	1	0	1	0	0	1	1	1	0	1	1
324	0	1	0	0	1	0	1	1	1	0	1	1	1
325	1	1	0	1	1	1	1	1	1	1	0	1	1
326	1	0	1	0	1	1	1	1	1	1	0	0	0
327	1	1	1	1	1	1	1	1	1	0	0	1	1
328	1	1	1	0	1	1	0	1	1	0	0	0	0
329	1	0	1	1	1	1	0	0	0	0	0	0	0
330	1	1	0	1	0	0	0	1	1	0	0	1	1
331	0	1	0	0	1	0	1	1	1	0	1	1	1
332	1	1	0	1	1	1	1	1	1	0	1	1	1
333	1	0	0	1	0	0	0	1	1	0	0	1	1
334	1	1	1	0	1	1	1	1	1	1	1	1	1
335	1	1	0	1	1	0	1	1	1	0	0	1	1
336	0	1	0	0	1	0	1	1	1	1	0	1	1
337	1	0	1	0	1	0	1	1	1	0	1	0	0
338	1	1	0	1	1	0	1	1	1	0	0	1	1
339	1	0	0	1	1	1	1	1	1	1	0	0	0
340	1	0	1	0	1	1	1	1	1	1	1	0	0
341	0	1	0	0	1	0	1	1	1	0	1	1	1
342	0	1	0	0	1	0	1	1	1	0	1	1	1
343	0	1	0	0	1	0	1	1	1	0	1	1	1
344	1	0	1	0	1	1	1	1	1	1	0	0	0
345	1	1	0	1	1	1	1	1	1	0	1	1	0
346	1	1	0	1	1	1	1	1	1	0	0	1	0
347	1	1	0	1	1	0	1	1	1	0	0	1	1
348	1	1	1	0	1	0	1	1	1	1	1	1	1
349	1	1	0	1	1	1	1	1	1	0	1	1	1
350	1	1	0	1	1	1	0	0	0	0	0	0	0
351	1	1	1	0	1	0	1	1	1	1	1	1	1
352	0	1	0	0	1	0	1	1	1	0	0	1	1
353	1	1	0	1	1	0	1	1	1	0	0	1	1
354	1	1	0	1	1	1	1	1	1	0	1	1	1
355	1	0	1	0	1	1	1	1	1	1	1	0	0
356	1	1	0	1	1	1	1	1	1	0	1	1	1
357	1	1	0	1	1	0	1	1	1	0	0	1	1
358	1	1	0	1	1	1	1	1	1	1	1	1	1
359	1	1	0	1	1	1	1	1	1	0	1	1	1
360	1	0	1	0	1	1	1	1	1	1	1	0	0
361	1	1	0	1	1	1	1	1	1	1	1	1	1
362	1	1	0	1	1	1	1	1	1	0	1	1	1
363	1	1	1	1	1	0	0	1	1	0	0	1	1
364	1	1	1	0	1	0	1	1	1	1	1	1	1
365	0	0	1	0	1	1	0	0	0	1	0	0	0
366	1	1	1	0	1	1	1	1	1	1	0	0	0
367	1	1	0	1	1	1	1	1	1	0	1	1	1
368	1	1	1	0	1	1	0	1	1	1	1	0	0
369	1	1	0	1	1	1	1	1	1	0	0	1	1
370	1	1	0	1	1	1	1	1	1	0	0	1	1
371	0	1	0	0	1	0	1	1	1	0	1	1	1
372	0	1	0	0	1	0	1	1	1	0	1	1	1
373	1	1	0	1	1	1	1	1	1	0	1	0	0
374	1	1	1	1	1	0	0	1	1	0	0	1	1
375	1	0	1	0	1	1	1	1	1	1	1	0	0
376	1	1	0	1	1	1	1	1	1	0	1	1	1
377	1	1	0	1	1	0	1	1	1	0	0	1	1
378	1	0	1	0	1	0	0	1	1	0	1	1	1
379	1	0	1	0	1	1	0	1	1	1	0	0	0
380	1	1	1	1	1	0	0	1	1	0	0	1	1
381	1	1	1	1	1	1	1	1	1	0	0	1	1
382	0	1	1	0	1	0	0	1	1	1	0	1	1
383	1	0	1	0	0	0	0	1	1	0	0	1	1
384	1	1	1	0	1	1	0	1	1	0	0	0	0
385	1	0	0	1	1	1	1	1	1	0	1	1	1
386	0	0	1	0	0	0	0	1	1	0	1	1	1
387	1	1	1	0	1	1	1	1	1	1	0	0	0
388	1	1	0	1	1	0	1	1	1	0	0	1	1
389	1	1	0	1	1	1	1	0	0	0	0	0	0
390	1	1	1	0	1	1	0	1	1	1	0	0	0
391	0	1	0	0	1	0	1	1	1	0	1	1	1
392	1	1	0	1	1	1	1	1	1	0	1	1	1
393	1	1	1	0	1	1	0	1	1	1	0	0	0
394	1	0	1	0	0	0	1	1	1	1	0	1	1
395	1	1	0	1	1	1	1	1	1	0	1	0	0
396	1	1	1	0	1	1	1	1	1	1	1	0	0
397	1	1	1	1	1	0	0	1	1	0	0	1	1
398	1	1	0	1	1	1	1	1	1	0	0	1	1
399	1	1	1	1	1	1	0	1	1	0	0	1	1
400	1	1	1	0	1	1	1	1	1	1	1	0	0
401	0	1	0	0	1	0	1	1	1	0	1	1	1
402	1	0	1	1	1	0	0	1	1	0	0	1	1
403	1	0	1	0	1	1	0	1	1	1	1	0	0
404	1	1	1	1	1	1	1	1	1	0	0	1	1
405	0	1	1	0	1	1	1	1	1	0	1	1	0
406	1	1	0	1	1	1	1	1	1	1	0	1	1
407	0	1	1	0	1	0	0	0	0	0	1	1	1
408	1	1	1	1	1	1	1	1	1	0	0	1	1
409	1	1	1	0	1	1	1	1	1	0	0	0	0
410	1	1	0	1	1	1	1	1	1	0	1	1	1
411	1	1	1	0	1	0	0	1	1	1	1	1	1
412	1	1	0	1	1	0	1	1	1	0	0	1	1
413	1	0	1	0	1	1	0	1	1	1	0	0	0
414	1	1	0	1	1	1	1	1	1	0	1	1	1
415	1	1	0	1	1	0	1	1	1	0	0	1	1
416	1	1	1	0	1	0	1	1	1	1	1	1	1
417	1	1	0	1	1	1	0	1	1	0	0	1	1
418	1	1	0	1	1	0	0	1	1	0	0	1	1
419	1	1	1	0	1	1	0	1	1	1	0	0	0
420	0	1	0	0	1	0	1	1	1	0	1	1	1
421	1	1	1	1	1	1	1	1	1	0	1	1	1
422	1	1	0	1	1	1	1	1	1	0	1	1	1
423	1	0	1	0	1	1	0	1	1	0	0	0	0
424	0	1	1	0	1	0	0	1	1	0	0	1	1
425	1	1	0	1	1	1	0	1	1	0	1	1	1
426	1	1	1	0	1	1	0	1	1	1	0	0	0
427	1	1	0	1	1	0	1	1	1	0	0	1	1
428	1	1	1	0	1	0	1	1	1	0	1	1	1
429	0	1	0	0	1	0	1	1	1	0	1	1	1
430	1	1	0	1	1	0	1	0	0	0	1	1	0
431	1	1	0	1	1	0	1	1	1	0	0	1	1
432	1	0	0	1	1	0	1	1	1	0	0	1	1
433	0	1	1	0	0	0	0	1	1	1	0	1	0
434	1	1	0	1	1	1	1	1	1	1	0	1	1
435	1	1	0	1	1	1	1	1	1	0	0	1	1
436	1	1	0	1	1	1	1	1	1	0	0	1	0
437	1	1	1	0	1	1	0	1	1	1	0	0	0
438	1	1	0	1	1	0	1	1	1	0	0	1	1
439	1	0	0	1	1	1	0	0	0	0	0	0	0
440	1	1	1	0	1	0	0	1	1	0	1	1	1
441	1	1	1	0	1	1	0	1	1	1	0	0	0
